# Supplementary material for: Validity of gestational age estimates by last menstrual period and neonatal examination compared to ultrasound in Vietnam
Source: BMC Pregnancy Childbirth. 2017 Jan 11;17:25. doi: 10.1186/s12884-016-1192-5 (PMC5225544; doi:10.1186/s12884-016-1192-5)
Supplement: Additional file 1: — Analytic Dataset. (XLSX 123 kb) [file 12884_2016_1192_MOESM1_ESM.xlsx]

## Sheet: Variable Definitions
		Var #	Variable	Type	Len	Label
		1	head_circ_mm	Num	8	US meas't of fetal head circumference (mm)
		2	femur_length_mm	Num	8	US meas't of fetal femur length (mm)
		3	infant_sex	Num	3	Infant sex (1=Male 2=Female)
		4	farr_char1	Num	3	D41 Skin color. Deak red=0, Uniformly pink=1, Pale pink, some parts pink, some p
		5	farr_char2	Num	3	D42 Skin opacity. Numerous vein, seen, over the abdomen=0, Veins and tri
		6	farr_char3	Num	3	D43 Skin texture. Very thin, with a gelatinous feel=0, Thin and smooth=1, Smooth
		7	farr_char4	Num	3	D44 Odema. Obvious eduma of the feet and hand. With moderate pitting over the ti
		8	farr_char5	Num	3	D45 Lanugo. No lanugo, or very scantly short hairs=0, Abundant-long and thick ov
		9	farr_char6	Num	3	D46 Skull hardness. Skull bone feel soft to at least 1 inch from the anterior f
		10	farr_char7	Num	3	D47 Ear form. Almost flat and shapeless pinna=0, Incurving of any degree of part
		11	farr_char8	Num	3	D48 Ear firmness. Pinna feel soft and easily folded into bizzare position=0, Pin
		12	farr_char9a	Num	3	D49A Males. Neither testis in the scrotum=0, At least one testis low in the ingu
		13	farr_char9b	Num	3	D49B Females. Labia majora widely separated=0, Labia majora almost cover labia m
		14	farr_char10	Num	3	D410 Breast size. No breast tissue palpable=0, breast tissue palpable in one or
		15	farr_char11	Num	3	D411 Nipple formation. Nipple barely visible, no areola=0, Nipple well define, a
		16	farr_char12	Num	3	D412 Planter skin creases. No creases =0, Creases are faint red marks over anter
		17	Mat_age_deli	Num	8	Maternal age at delivery
		18	Mat_ht_cm	Num	8
		19	Mat_prepreg_wt_kg	Num	8
		20	Birth_wt_g	Num	8
		21	Birth_length_cm	Num	8
		22	us_gestage_d	Num	8	US estimate of GA (days)
		23	Farr_gestage_d	Num	8	Farr estimate of GA (days)
		24	LMP_gestage_d	Num	8	LMP estimate of GA (days)
		25	analyze_uslmp	Num	8	Indicator for US vs LMP subsample analysis (n=912) (1=Y, 2=N)
		26	analyze_usfarr	Num	8	Indicator for US vs Farr subsample analysis (n=685) (1=Y, 2=N)

## Sheet: Dataset
head_circ_mm	femur_length_mm	infant_sex	farr_char1	farr_char2	farr_char3	farr_char4	farr_char5	farr_char6	farr_char7	farr_char8	farr_char9a	farr_char9b	farr_char10	farr_char11	farr_char12	Mat_age_deli	Mat_ht_cm	Mat_prepreg_wt_kg	Birth_wt_g	Birth_length_cm	us_gestage_d	Farr_gestage_d	LMP_gestage_d	analyze_uslmp	analyze_usfarr
221	47	2	3	3	1	2	4	4	3	3		2	3	2	4	22.2164	149.9	36.2	3300	50.5	273.818	289.579	293	1	1
167	30	2														28.0384	154.35	38.7	3000	46.8	275.304		271	1	2
129	21	2	3	3	1	2	4	4	3	3		2	3	2	4	26.2301	147	42.65	2500	47	279.204	289.579	280	1	1
245.5	48.5	2														24.2822	160.2	56.6	3100	50	267.538		292	1	2
258.5	56.5	1														27.1452	155.35	53.5	3600	50	286.368		252	1	2
101	15	2														33.8192	145.25	42.45	2800	49.2	272.245		294	1	2
182	37.5	1	3	4	4	2	4	4	3	3	2		3	2	4	28.8986	148.5	40.4	3300		280.218	286.67	277	1	1
122	18.5	1														23.9973	154.3	59.7	2700	46.3	255.78		261	1	2
236.5	51	2	3	4	4	2	4	4	3	3		2	3	2	4	21.0575	162.25	47.3	3000	47	282.705	286.67	279	1	1
129	19	2	3	4	4	2	4	4	3	3		2	3	2	1	26.6301	154.45	39.55	3000	50.5	272.378	289.209	277	1	1
172	33.5	2	3	4	4	2	4	4	3	3		2	3	2	4	26.6658	153.75	45.2	2500	45.5	256.993	286.67	220	1	1
160.5	29.5	2														24.2329	158.55	46.45	3000	49	277.704		268	1	2
122.5	20.5	2														31.8164	157.25	48.3	3900	53.4	274.703		275	1	2
128.5	22.5	1	3	4	4	2	4	4	3	3	2		3	2	4	22.8685	149.85	37.7	2650	47.4	273.434	286.67	275	1	1
98.5	13.5	2														31.074	146.25	40.9	3000	50	279.298		276	1	2
139.5	21.5	1														30.1616	149.9	41.4	3000		274.906		284	1	2
121.5	16.5	2	3	4	4	2	4	4		3		1	2	2	4	32.5014	149.65	42.4	3000	50.3	281.893		280	1	2
201.5	40.5	2	3	4	4	2	4	4	3	3		2	3	2	4	31.2301	150.25	42.55	2500	46	277.649	286.67	283	1	1
80	9	1														22.1397	157.85	49.45	3200	52.4	273.068		274	1	2
209.5	39	2														21.3562	156.75	42.1	2900	48.5	274.109		268	1	2
128.5	21	1	3	4	4	2	2	4	3	3	2		2	2	3	29.6137	149.65	43.8	2600	45.75	272.048	289.579	275	1	1
94	12	1	3	4	4	2	4	4	3	3	2		3	2	4	32.4384	157.35	49.15	3400	47.6	269.741	286.67	264	1	1
89	12	1	3	4	4	2	4	4		3	2		3	2	4	28.9178	150.3	39.7	2800	48.2	266.102		265	1	2
193	37	2		4	2	2	4	4	3	3		2	3	2	4	30.0082	152.6	46.3	3000	31.5	272.132		270	1	2
127.5	20	1	3	4	2	2	3	4	3	3	2		3	1	3	35.0986	147.4	47	3800	50	268.823	289.711	255	1	1
93	13	2	3	4	4	2	4	4	3	3		2	3	2	4	28.1616	153.15	49.8	2700	46	284.137	286.67	279	1	1
247.5	51	2	3	4	4	2	4	4	3	3		2	3	2	4	23.2301	155.05	48.15	3100	48	275.516	286.67	270	1	1
162	34	2	3	4	4	2	4	4	3	3		2	3	2	4		144.8	41.9	2900	50	262.321	286.67	261	1	1
186.5	32	2		4	2	2	0	4	3	3		2	1		1	26.5014	159.7	43.55	3400	50	268.688		263	1	2
177	33	2	3	4	4	2	4	4	3	3		2	3	2	4	25.6	157.9	46.2	3000	50	279.979	286.67	285	1	1
104	15	2	3	4	4	2	4	4	3	3		2	3	2	4	25.9699	157.4	45.5	2800	48.2	270.213	286.67	299	1	1
233	43	2	3	4	4	2	4	4	3	3		2	3	2	4	31.8904	162.6	50.55	3420	50.2	261.507	286.67	259	1	1
226	38	2	2	2	2	2	3	3	3	3		2	2	2	3	27.1616	150.4	51.1	3100	48	237.761	287.86	253	1	2
226	44.5	2	3	4	4	2	4	4	3	3		2	3	2	4	21.1479	149.5	42.25	3800	40	270.586	286.67	278	1	1
176.5	31	1	3	4	4	2	4	4	3	3	2		3	2	4	29.2301	148.5	41.4	3300	47.5	262.413	286.67	288	1	1
167	29	1	3	4	4	2	4	4	3	3	2		3	2	4	21.0658	159	43.3	3300		277.162	286.67	281	1	1
143.5	22	2	3	4	4	2	4	4	3	3		2	3	2	4	25.6548	159.75	44.1	3100	45	272.601	286.67	273	1	1
111.5	18	1														21.2411	164.4	50.2	3495	52.2	268.035		268	1	2
115	18	1	3	4	4	2	4	4	3	3	2		3	2	4	24.4932	151.85	47	2900	46	268.154	286.67	265	1	1
180	33	1	3	4	4	2	4	4		3	2		2	2	4	35.8411	153	46.65	3300	51	280.921		279	1	2
121	15	1	3	4	4	2	4	4	3	3	2		3	2	4	26.6082	146.75	37.4	3100	45	282.462	286.67	278	1	1
151	23	2		4	4	2	4	4	3	3		2	3	2	4	24.8795	152.35	46.35	3395	49.8	286.851		261	1	2
144	24	1	3	4	4	2	4	4	3	3	2		3	2	4	23.589	147.45	45.2	2600	46	267.741	286.67	270	1	1
85	8.5	2	1	1	2	2	2	2	2	2		2	2	1	1	24.6575	139.3	36.4	1460	44	229.392	269.773	231	1	2
165.5	28	1	3	3	3	2	3	3	3	3	2		3	2	4	34.6986	152.95	41.9	3200	48	273.573	289.579	276	1	2
156	27.5	2	3	4	2	2	4	4	3	2		2	3	2	2	34.1918	159.6	52.7	2800	46	251.1	289.711	249	1	1
121.5	21	1	3	4	4	2	4	4	3	3	2		3	2	4	25.0822	148.5	41.3	2800	46	263.829	286.67	262	1	1
200.5	39	1	3	4	4	2	4	4	3	3	2		3	2	4	22.1123	160.45	52.55	3500	50	283.239	286.67	280	1	1
126	19	2	3	4	4	2	4	4	3	3		2	3	2	4	25.9753	153.85	37.66	2700	49	267.459	286.67	266	1	1
275.5	60	1	3	4	4	2	4	4	3	3	2		3	2	4	25.5973	162.25	47.05	3000	50	277.419	286.67	229	2	1
244.5	47	1	3	4	4	2	4	4	3	3	2		3	2	4	29.3205	147	40.95	3130	49.7	270.683	286.67	279	1	1
183	34	1	3	4	4	2	4	4	3	3	2		3	2	4	24.0192	159.15	49.25	3000	50	261.101	286.67	271	1	1
249	49	1	3	4	4	2	4	4	3	3	2		3	2	4	35.7123	155	50.2	2700	48	270.56	286.67	260	1	1
181	34	2		4	4	2	4	4	3	3		2	3	2	4	24.6849	157.85	42.55	3100	50	269.471		265	1	2
99	12	2	3	4	1	2	4	4	3	3		2	3	2	4	21.9507	158.45	41.95	3200	45	277.339	289.209	278	1	1
226	48	1	2	3	1	2	4	0	3	1	2		1	1	2	29.3562	162.85	55.2	2500	47	245.118	275.458	227	1	1
182.5	38	2	0	1	1	2	2	2	1	2		1	1	1	1	17.274	152.2	35.7	2200	46	237.027	251.394	237	1	2
187	33	2		4	4	2	4	4	3	3		2	3	2	4	25.7644	143.15	39.15	2400	40	253.091		269	1	2
237.5	47	2	3	4	4	2	4	4	3	3		2	3	2	4	27.9479	139.9	37.85	2800	45	261.375	286.67	212	2	1
95	12	1	3	4	4	2	4	4	3	3	2		3	2	4	23.2301	150.65	47.4	3500	50	273.064	286.67	277	1	1
211	38	1		4	4	2	4	4	3	3	2		3	2	4	25.937	162.4	48.6	3600	48	269.166		267	1	2
138	24	2	3	4	4	2	4	4	3	3		2	3	2	4	23.5562	164.1	50.7	3900	49	282.873	286.67	261	1	1
238.5	48.5	2														22.6959	155.6	40.75	3700	50	276.189		284	1	2
194	38	1	3	4	4	2	4	4	3	3	2		3	2	4	23.874	161.35	48.15	3600	60	279.785	286.67	276	1	1
101	9	1	3	4	4	2	3	4	3	3	2		3	2	4	31.011	147.75	45.8	3200	45	269.74	287.754	274	1	1
166.5	29	2														26.211	153.85	42.35	2200	45	249.008		231	1	2
193	38	2	3	4	4	2	4	4	3	3		2	3	2	4	29.2164	166.95	52.65	3500	50	271.462	286.67	271	1	1
195.5	41.5	2	3	4	4	2	4	4	3	3		2	3	2	4	28.874	140.15	34.65	3000	49	272.053	286.67	274	1	1
158	31	1	3	4	4	2	4	4	3	3	2		3	2	4	28.7945	152	43.2	2900	45	274.584	286.67	276	1	1
83.5	9	1	3	4	4	2	2	2	3	3	2		3	2	4	32.4548	148.55	45.45	2500	50	277.234	289.579	281	1	1
174.5	27	1	3	4	4	2	4	4	3	3	2		3	2	4	23.8986	155.35	44.9	2300	46	275.13	286.67	269	1	1
150	29	2	3	3	3	2	2	3	3	3		2	3	2	4	33.4959	148.95	42.05	2700	51	272.812	289.711	271	1	2
163	32	2	3	4	4	2	4	4	3	3		2	3	2	4	27.6575	150.3	52.25	3100	49	269.333	286.67	288	1	1
203	41.5	1	3	3	3	2	4	4	3	3			3	2	4	21.0575	148.2	40.95	3200	50	264.553		243	1	2
201	39	1	3	4	4	2	4	4	3	3	2		3	2	4	30.7808	142.1	44	3200	50	270.4	286.67	247	1	1
221.5	44	1	3	4	4	2	4	4	3	3	2		3	2	4	29.3342	143.2	40.1	3000	48.8	274.337	286.67		2	1
161.5	28	1	3	4	4	2	4	4	3	3	2		3	2	4	28.7918	152.15	44	2800	47.5	270.348	286.67	288	1	1
189	37	1	3	4	4	2	4	4	3	3	2	2	3	2	4	23.7534	159.4	44.8	3000	48	263.849	283.787	276	1	1
91	9	1	3	3	2	2	3	4	3	3	2		2	2	4	21.5699	148.75	40.9	2700	45	279.656	289.711	279	1	1
165.5	30	2	3	4	4	2	4	4	3	3		2	3	2	4	20.8575	154.15	36.95	2600	50	275.836	286.67	277	1	1
86	10	2	3	4	4	2	4	4	3	3		2	3	2	4	24.7342	150.1	39.7	2600	47.5	257.729	286.67	256	1	1
104	16.5	1	3	2	2	2	2	2	3	2	2		2	2	2	27.0329	147.7	43	3000	51.55	263.39	283.973	268	1	2
160.5	28	1		4	4	2	4	4	3	3	2		3	2	4	30.0301	147.4	46.6	2600	45	269.04		267	1	2
124	19	2	3	4	4	2	4	4	3	3		2	3	2	4	21.1808	146.25	38.3	2920	48.5	259.841	286.67	256	1	1
102	14	2	3	4	4	2	4	4	3	3		2	3	2	4	23.0082	148.8	38.4	3100	47.1	276.8	286.67	281	1	1
196	41	2	3	4	4	2	4	4	3	3		2	3	2	4	31.4521	157.1	45.95	2900	50	280.528	286.67	277	1	1
106	15	1		4	2	2	4	4	3	3	2		3	2	4	30.9425	159.1	52.1	2900	48	287.851		284	1	2
162	30	1	3	4	2	2	4	4	3	3	2		3	2	4	24.1671	154.9	40.75	2700	48.7	267.737	288.6	272	1	1
216	45	2	3	4	4	2	4	4	3	3		2	3	2	4	29.4274	157.3	56.8	3300	48.2	278.032	286.67	281	1	1
120	18	1		4	4	2	4	4	3	3	2		3	2	4	23.1644	154.15	47.35	3700	60	274.724		284	1	2
188	34	1	3	4	4	2	4	4	3	3	2		3	2	4	32.4027	149.2	39.05	3700	50	263.664	286.67	261	1	1
169	32	1	2	3	2	2	3	3	2	2	2		2	1	2	23.8959	152.55	47	2700	48	248.254	283.973	256	1	1
214.5	30	2	3	4	4	2	4	4	3	3		2	3	2	4	23.9726	151.45	45.2	3400	52	266.258	286.67	292	1	1
145.5	24	1														25.7945	151.2	43.85	2500	50.5	257.203		257	1	2
133.5	23	2														24.2438	149.9	49.4	1900	48.1	232.49		234	1	2
236.5	45	1														30.8219	157	43.35	4400	52.05	286.8		280	1	2
238	46	1	3	4	4	2	4	4	3	3	2		3	2	4	18.3781	154.4	53.5	2800	50.05	279.906	286.67	270	1	1
170.5	31.5	1	3	4	4	2	4	4	3	3	2		3	2	4	24.2795	154.35	45.65	3850	50.2	280.14	286.67	282	1	1
222	44.5	1	3	4	4	2	4	4	3	3	2		3	2	4	25.7671	155.65	39.75	2700	45	286.269	286.67	284	1	1
154.5	27	1	2	4	2	2	4	2	3	3	2		2	1	3	30.4	154.3	40.75	3000	46.5	259.097	288.68	260	1	1
227	43	1	3	4	4	2	4	4	3	3	2		3	2	4	27.4795	155.85	48.05	2900	46	264.59	286.67	273	1	1
136.5	18.5	1														20.4932	151.1	42.55	2700		265.165		261	1	2
187	35.5	1	2	3	2	2	3	4	3	3	2		3	2	4	27.5589	145.5	41.3	2900	48	286.266	289.711	287	1	1
156	26	2	3	4	4	2	4	4	3	3		2	3	2		23.5014	150.35	48.8	2900	50	270.49		276	1	2
168	31.5	2	3	4	4	2	4	4	3	3		2	3	2	4	36.1479	152.05	50.4	3600	50	287.352	286.67	292	1	1
163	28	1														29.063	151	48.85	3900	49.5	266.809		263	1	2
108.5	15	2	3	4	4	2	4	4		3		1	2	2	4	29.5753	138.25	37.25	2700.5	46.45	276.64		279	1	2
154	28	2	1	4	0	2	0	4	3	3		1	3	2	3	28.2301	166	54.95	2800	52	274.014	283.973	272	1	2
163	26	2	2	3	2	2	3	3	3	3		2	2	2	3	28.1616	152.2	48.75	2900	46	270.603	288.68	280	1	1
185	34	1	3	4	4	2	4	4	3	3	2		3	2	4	19.326	151.5	50.8	3000	50	261.728	286.67	279	1	1
230	50.5	2	3	4	4	2	4	4	3	3		2	3	2	4	18.0055	159.2	50.3	2900	43.5	268.587	286.67	275	1	1
166.5	32	2	3	4	4	2	4	4	3	3		2	3	2	4	24.8055	151.95	44.15	2900	51	287.457	286.67	280	1	1
214	41.5	2	3	4	4	2	2	2	3	3		2	3	2	4	20.9726	155.9	42.9	2700	46	256.148	289.579	262	1	1
245.5	50	1	3	4	4	2	4	4	3	3	2		3	2	4	20.2986	148	52.1	3200	48	280.101	286.67	283	1	1
103	12	2		3	2	2	3	3	3	3		2	2	2	4	31.8082	149.8	49.3	3200	48	291.589		290	1	2
214	43	1	3	4	2	2	2	2	3	2	2		0	1	1	27.2274	148.3	55.75	3800	53	270.361	280.192	273	1	1
150	25	2	3	4	4	2	4	4	3	3		2	3	2	4	35.389	150.65	41.75	2800	45	280.605	286.67	267	1	1
135	20	2	3	4	4	2	4	4	3	3		2	3	2	4	31.9753	148	39.6	2600	47	265.118	286.67	262	1	1
143	22	1	3	4	4	2	4	4	3	3	2		3	2	4	33.1425	152.7	52	3600	50	267.451	286.67	271	1	1
139	24	1	3	4	2	2	3	4	3	3	2		3	2	3	27.2767	153.4	45.2	3300	48	273.187	289.579	282	1	1
171	24	1	3	2	2	2	3	3	3	3	2		2	2	2	24.526	156.2	42.3	3500	50	285.74	287.86	284	1	1
99	12	2	3	4	4	2	4	4	3	3		2	3	2	4	31.9534	149.3	48.9	3300	50	279.339	286.67	283	1	1
95	10	1														27.8658	160.3	46.95	5700	59	287.621		287	1	2
179	31.5	1														28.2301	156.65	46.1	3700		276.782		283	1	2
243.5	49	2	3	4	4	2	4	4	3	3		2	3	2	4	33.0247	155.9	50.25	2700	48	265.716	286.67	238	1	1
212	42	1		4	4	2	4	4	3	3	2		3	2	4	28.1178	160.2	53.6	3800	60	279.231		288	1	2
118	18	2	3	4	4	2	4	4	3	3		2	3	2	4	31.2603	155.2	46.3	3300	49	271.1	286.67	279	1	1
131	21	2	3	4	4	2	4	4	3	3		2	3	2	4	27.8493	158.5	47.2	2500	45	273.826	286.67	265	1	1
140.5	22	1	3	2	3	2	4	4	3	3	2		2	2	2	27.7781	153.75	46.3	3000	45	266.694	289.605	267	1	1
181	33	2	3	4	4	2	4	4	3	3		2	3	2	4	22.2986	159.15	49.55	3100	47	273.233	286.67	273	1	1
188	37.5	1														30.2329	157.9	43.95	1700		230.181			2	2
116	19	2	3	4	1	2	2	4	3	2		2	2	1	3	23.4795	151.65	45.15	3200	51	278.321	287.86	280	1	1
144	24	1	3	4	4	2	4	4	3	3	2		3	2	4	21.2877	163.1	48.35	2600	45	269.741	286.67	277	1	1
110	14	1	3	4	4	2	4	4	3	3			3	2	4	18.674	143.7	37.35	2900	46	274.308		272	1	2
209	34	1	3	4	2	2	0	4	3	1	2		2	1	2	34.4082	147.7	39	3500	55	270.036	283.973	270	1	1
234	46	1	3	4	4	2	4	4	3	3	2		2	2	4	32.1534	154.9	47.5	3100	50	280.592	287.754	280	1	1
218	46	2	3	4	4	2	4	4	3				3	2	4	22.8137	160.5	58.3	2800	44.6	274.24		274	1	2
135	23	1	3	4	4	2	4	4	3	3	2		3	2	4	30.1507	151.9	35.3	2600	48	266.961	286.67	287	1	1
100	13	1	3	4	4	2	4	4	3	3	2		3	2	4	36.789	154.2	50.05	3225	48.75	267.403	286.67	270	1	1
183	32	1	3	4	4	2	4	4	3	3	2		3	2	4	23.0164	151.7	43.5	3200	48	278.62	286.67	281	1	1
104.5	17	2														25.6466	144.4	38.6	3700	50.5	275.95		283	1	2
197	36	2	3	4	4	2	4	4	3	3		2	3	2	4	25.337	158.7	53.4	3500	50	266.067	286.67	308	1	1
221.5	41.5	1														28.9014	149.9	53.75	3700	51.5	270.554		235	1	2
156	31.5	2	3	4	4	2	4	4	3	3		2	3	2	4	33.737	145.7	41.25	3000	47.6	277.493	286.67	281	1	1
131	21	2	3	3	1	2	2	2	3	3		2	2	2	2	27.3041	147.25	40.7	3600	45	275.826	285.507	279	1	1
151	26	2	2	2	2	2	3	3	3	3		2	3	2	3	26.8137	151.9	39.2	2000	42	261.954	288.68	265	1	1
99	12	1		2	2	2	3	2	3	3	2		3	2	4	27.5479	158.15	43.85	3100	48	258.339		257	1	2
235.5	43	2	3	4	4	2	4	4	3	3		2	3	2	4	28.463	154.6	43.95	2900	45	272.299	286.67	241	1	1
181	35	2	3	4	4	2	4	4	3	3		2	3	2	4	32.0849	154.6	47.6	3100	50	279.719	286.67	283	1	1
171	31	2														33.4438	148.95	37	3900	51.5	273.71		270	1	2
213	43	2	3	4	4	2	4	4	3	3		2	3	2	4	31.9808	149.2	41.9	3000	44.5	269.031	286.67	270	1	1
234	44	1														26.9425	150.6	42.45			236.399		238	1	2
144	27	2														29.3973	143.7	43.45	3200	50	273.787		287	1	2
137	20.5	1	3	4	4	2	4	4	3	3	2		3	2	4	34.7452	152	44.95	2800	45	264.193	286.67	267	1	1
214	48	2		4	4	2	4	4	3	3		2	3	2	4	24.7397	154.6	44	3000	43	255.953		271	1	2
232.5	48	2	3	4	4	2	4	4	3	3		2	3	2	4	30.5616	146.9	41.5	2780	47.5	268.334	286.67	279	1	1
184	32	1		4	2	2	3	4	3	3	2		3	2	3	22.2959	151.3	41.95	3300	47	281.926		289	1	2
151	25	1	3	4	2	2	4	4	3	3	2		3	2	4	26.8575	151.4	40.4	3200	45	277.911	288.6	283	1	1
160	28	2	3	4	1	2	4	4	3	3		2	3	2	4	21.7945	148.75	39.2	3300	45	270.885	289.209		2	1
184.5	33	1	3	4	4	2	4	4	3	3	2		3	2	4	38.2164	152.9	51.1	3200	50	266.32	286.67	264	1	1
98.5	13	1														28.9616	155.1	57.4	3600	49	271.924		313	1	2
256	44.5	2	3	4	2	2	4	4	3	2		2	3	2	3	33.2027	151.2	50.15	3500	51	241.171	289.579	249	1	2
197	40	1	3	4	4	2	4	4	3	3	2		3	2	4	23.7616	153.85	52.8	2800	42	267.478	286.67	283	1	1
217.5	41	1		4	4	2	4	4	3	3	2		3	2	4	22.8795	147.7	42	3000	43	270.537		283	1	2
173	31.5	1														30.5616	159	51.7	4300		273.923		275	1	2
175	33	2	3	4	4	2	4	4	3	3		2	3	2	4	26.0712	153.65	42.4	3000	47.5	274.347	286.67	276	1	1
203.5	38	1	3	4	4	2	4	4	3	3	2		3	2	4	19.1699	146.4	41.6	3600	51	276.816	286.67	280	1	1
95	13	2	3	4	4	2	4	4	3	3		2	3	2	4	25.6055	157.2	55.5	3500	49	267.793	286.67	276	1	1
240	44	1														25.0356	160	46.9	3500	53.1	281.317		283	1	2
145.5	24	1	3	4	4	2	3	4	3	3	2		3	2	4	29.7808	147.25	41.5	3300	50	267.203	287.754	265	1	1
160.5	27	2	3	4	4	2	4	4	3	3		2	3	2	4	29.2055	147.9	48.6	3500	46.8	273.942	286.67	278	1	1
183.5	32	2														19.9397	159	45.25	3300		274.773		272	1	2
115	15	1	3	2	2	2	2		3	2	2		2	1	1	20.7671	152.4	44.85	3400	46	274.652		280	1	2
103	17	1	3	4	4	2	4	4	3	3	2		3	2	4	22.2247	151.7	42.4	3000	48	267.456	286.67	266	1	1
98	10	2														28.6849	159.2	45.8	3000		273.555		267	1	2
199	33.5	1														24.0548	149.85	43.8	3000	43	269.383		271	1	2
240.5	50	1	3	1	1	2	1	2	2	2	2		2	1	2	25.4329	150.05	40.95	2000	45.75	238.393	272.735	241	1	1
180.5	32.5	1	3	4	2	2	4	4	3	3	2		3	2	4	33.0575	142.5	38.9	2600	42	260.463	288.6	262	1	1
193.5	41	2	3	4	4	2	4	4	3	3		2	3	2	4	21.8192	152	47	3700	50	271.692	286.67	271	1	1
149	28	2	3	3	3	2	3	3	3	3		2	3	2	3	23.6822	151.05	46.2	3200	45	275.428	289.711	276	1	1
130.5	18.5	2														30.7068	152.9	43.4	3900	49	277.378		277	1	2
151	28	2	3	3	2	2	3	3	3	3		2	3	2	4	25.7945	152.55	41.6	3500	50	272.065	289.711	271	1	1
159	30.5	2														26.5425	155.85	51.8	3600	55	269.345		269	1	2
289.5	60.5	2	3	4	4	2	4	4	3	3		2	3	2	4	25.6795	157	54.1	4000	50	282.58	286.67	252	1	1
122	18.5	1	3	4	4	2	4	4	3	3	2		3	2	4	30.7808	152.95	51.1	3500	50	272.78	286.67	283	1	1
143	26	1		3	2	2	3	4	3	3	2		2	2	3	30.8356	146.5	48.8	3100	45	282.447		278	1	2
108	14	1	3	4	4	2	4	4	3	3	2		3	2	4	33.9342	155.3	51	3000	49.6	272.689	286.67	273	1	1
255.5	51	2														24.9205	149	39.5	4100	56	275.245		274	1	2
114	16.5	2	3	4	2	2	4	4	3	3		2	3		4	28.6027	149.75	41.5	3400	49	277.584		277	1	2
212.5	45	2	3	4	4	2	4	4	3	3	0		3	2	4	24.5562	151.8	50.7	2600	50	276.85		275	1	2
174.5	33	2	3	4	2	2	4	4	3	3		2	3	2	4	24.0247	150.3	43.1	3400	50	281.189	288.6	288	1	1
195.5	40	1	3	4	4	2	4	4	3	3	2		3	2	4	25.989	155.1	52.4	3500	50	272.985	286.67	270	1	1
109.5	17	2	3	4	4	2	4	4	3	3		2	3	2	4	30.2329	146.8	39.8	3400	48.5	271.57	286.67	280	1	1
236.5	44	1	3	4	4	2	4	4	3	3	2		3	2	4	29.7726	152.3	45.35	3400	50	287.201	286.67	287	1	1
144	24	2														28.4932	150.55	38.45	3900	53	280.741		279	1	2
163	24.5	1	3	4	4	2	4	4	3	3	2		3	2	4	22.6027	152.9	52.9	3200	50	274.973	286.67	279	1	1
118	16	1	3	4	4	2	4	4	3	3	2		3	2	4	25.2	149	43.4	3000	48	283.402	286.67	274	1	1
90.5	10	2	3	4	4	2	4	4	3	3		2	3	2	4	24.6301	158.3	60	3300	51.2	282.192	286.67	280	1	1
95	11	1	3	4	4	2	4	4	3	3	2		3	2	4	30.0959	146.6	36.4	3500	50	276.34	286.67	283	1	1
92.5	12	1	3	4	4	2	4	4	3	3	2		3	2	4	31.0658	149.8	42.25	3100	50	268.254	286.67	270	1	1
		1														31.1726	154.7	48.8	3500	50.5			263	2	2
112.5	14.5	2	3	4	4	2	4	4	3	3		2	3	2	4	22.7205	155.6	58.6	2900	50	268.478	286.67	284	1	1
127.5	22	1														26.3945	154.85	49.1	3200	51	280.652		278	1	2
104.5	15	2														32.126	154.45	45.6	2800		286.373		292	1	2
131.5	21	2	3	3	2	2	3	3	3	3		2	3	2	4	26.2247	155.2	41.2	2800	46	270.981	289.711	263	1	1
172.5	31	1	3	3	2	2	3	3	3	3	2		3	2	4	33.8767	150.9	41.5	2600	45.5	261.176	289.711	266	1	1
206	39	2														24.3726	152.2	47.3	4000	48.15	271.999		268	1	2
252	51.5	2	3	4	4	2	4	4	3	3		2	3	2	4	29.0877	152.25	42.45	3300	50	275.939	286.67	276	1	1
120.5	18	1	3	4	4	2	4	4	3	3	2		3	2	4	26.0356	146	39	2500	48	262.879	286.67	262	1	1
120	17	1	3	4	2	2	2	3	3	3	2		2	2	2	21.989	145.3	40.1	2750	48	268.864	288.68	272	1	1
149.5	25.5	1	3	4	4	2	4	4	3	3	2		3	2	4	33.3205	152.55	42.3	3200	50	276.969	286.67	271	1	1
100.5	14	2	3	3	3	2	3	4	3	3		2	3	2	2	29.4658	152	43.85	3500	50	278.32	289.711	279	1	1
119	18	1	3	3	3	2	3	3	3	3	2		3	2	4	23.8795	158.95	46.25	3400	50	292.413	289.579	288	1	1
111	14	2	3	4	4	2	4	4	3	3		2	3	2	4	30.3753	152	44.45	2995	50	274.615	286.67	273	1	1
113.5	15	2	3	4	3	2	4	4	3	3			3	2	4	36.4932	150.2	40.3	2900	48	277.193		310	1	2
109	15	2	3	4	4	2	4	4	3	3		2	3	2	4	33.411	146.7	38.55	2700	50	282.796	286.67	289	1	1
123	18	1	3	3	2	2	3	4	3	3	2		3	2	3	25.3178	156.8	47.8	3300	50	277.652	289.711	266	1	1
132	21	2	2	3	3	2	2	3	3	2		2	2	2	3	32.8521	150.5	37.95	3900	55	292.136	287.86	298	1	2
245	46	2	3	4	4	2	4	4	3	3		2	3	2	4	21.6493	157.15	46.25	2900	49.5	271.183	286.67	278	1	1
202.5	34.5	1	3	4	2	2	4	4	3	3	2		3	2	4	27.0247	145.7	38.1	2900	48.5	277.76	288.6	252	1	1
132	23	2														25.4219	150	49.25	3000	48	275.016		277	1	2
158	26	2	3	4	2	2	3	4	3	3		2	3	2	3	29.2137	155.4	47.55	3500	49	289.098	289.579	286	1	1
239	46.5	1	3	4	3	2	4	3	3	3	2		3	2	3	24.3699	153.7	47.7	3600	52.2	278.05	289.209	287	1	1
254	49	2	3	4	4	2	4	4	3	3		2	3	2	4	30.0329	150.75	38.2	3200	50	275.222	286.67	277	1	1
166.5	28	1	3	4	4	2	4	4	3	3	2		3	2	4	26.9918	146.55	41.85	3000	48	281.878	286.67	283	1	1
241.5	46	1	3	4	4	2	4	4	3	3	2		3	2	4	25.1014	154	46.6	2700	47	270.048	286.67	272	1	1
101	12.5	2	3	4	4	2	4	4	3	3		2	3	2	4	27.2822	146.85	41.85	2900	49	284.343	286.67	279	1	1
84.5	11	2	3	4	4	2	4	4	3	3		2	3	2	4	31.4712	151.2	40.8	2700	50	274.908	286.67	279	1	1
117.5	16.5	1	3	3	3	2	3	3	3	3	2		3	2	3	36.611	147.1	43.25	2900	48	279.67	289.711	286	1	1
102	17	2	2	3	3	2	2	3	3	2		2	2	2	3	23.6329	154.6	49.45	3000	48.6	283.126	287.86	279	1	2
219.5	39.5	1	3	3	2	2	2	2	2	2	2		2	2	2	30.1671	147.75	45.2	3200	49	272.965	283.973	271	1	1
216.5	40.5	1	3	4	4	2	4	4	3	3	2		3	2	4	27.1014	150.5	41.9	3500	53	270.484	286.67	270	1	1
121	17	2	2	3	2	2	2	2	3	2		2	2	2	3	28.7562	155.5	45.5	3200	48	269.17	285.507	282	1	1
230	40.5	2	3	4	4	2	4	4	3	3		2	3	2	4	26.6219	154.6	49.3	3000	48	274.715	286.67	274	1	1
174	31	1	3	4	4	2	4	4	3	3	2		3	2	4	30.8904	162	55.6	3200	50.75	279.641	286.67	290	1	1
156	27.5	2														28.9397	157.35	51.1	2600	47.5	284.1		275	1	2
138	20	1	3	4	4	2	4	4	3	3	2		3	2	4	34.5068	158.4	42.4	3600	52	284.019	286.67	284	1	1
131	22	2	1	3	3	2	2	3	2	2		2	2	2	2	33.5562	149.1	44.1	2000	48	260.759	283.973	252	1	1
126.5	20.5	2	3	4	4	2	4	4	3	3		2	3	2	4	33.2438	141.25	40.8	2500	48	247.965	286.67	304	2	1
157	30	2	3	4	4	2	4	4	3	3		2	3	2	4	35.3808	152.3	49.3	3100	49	282.149	286.67	280	1	1
229	44.5	1	1	2	2	2	2	2	1	2	2		2	2	2	31.6137	145	42.05	3200	48	271.568	275.458	277	1	1
146.5	27	2	3	4	4	2	4	4	3	3		2	3	2	4	30.2849	159.45	48.8	4800	54.4	275.585	286.67	292	1	2
187	35	1	3	3	4		3	4	3	3	2		3	2	3	24.0822	149.85	46.5	3100	50	274.625		277	1	2
96.5	12	2	2	3	4	2	4	3	3	2		2	3	2	3	27.4904	164.6	52.8	2800	51.1	279.545	289.711	279	1	1
161	26.5	2	3	4	4	2	4	4	3	3		2	3	2	4	31.3014	150	40.05	2950	48	283.548	286.67	292	1	1
153	26	1	3	4	4	2	4	4	2	2	2		3	2	4	30.9644	140.25	34.5	2300	46	269.571	288.6	268	1	1
117	18	2	3	4	4	2	4	4	3	3		2	3	2	4	24.1123	156.35	50.35	2800	48	276.786	286.67	280	1	1
166	30	2	3	4	4	2	4	4	3	3		2	3	2	4	34.5452	163.55	55.8	3500	52	273.992	286.67	275	1	1
246.5	49	1	3	4	2	2	3	4	3	3	2		3	2	3	28.0466	138	33	2800	48	284.724	289.579	282	1	2
233.5	48	2	3	4	4	2	4	4	3	3		2	3	2	4	22.8795	148	38.75	2700	49	257.673	286.67	269	1	1
236.5	52.5	2	1	2	2	2	2	2	3	2		2	2	2	2	28.2603	145.6	40.3	2400	44	262.266	280.192	263	1	1
88.5	9	2	3	4	3	2	3	4	3	3		2	3	2	4	18.8986	143.5	41.6	2100	42	254.859	288.6	255	1	1
199	37	2	3	4	2	2	3	4	3	3		2	3	2	3	23.3014	150.5	45.7	3400	46.5	278.033	289.579	289	1	1
147	24	1	3	4	4	2	4	4	3	3	2		3	2	4	28.7507	154.5	46.5	2300	45	274.662	286.67	283	1	1
165	27	2	3	4	4	2	4	4	3	3		2	3	2	4	26.7644	147.05	41.5	2700	48	276.306	286.67	281	1	1
142	20	1		4	4	2	3	4	3	3	2		3		4	36.6301	151.35	41.4	3200	48	285.207		292	1	2
216	41	2	1	4	2	2	2	3	3	2		2	3	2	3	26.0247	158.4	49.7	2600	47	251.058	287.86	239	1	1
82.5	9	2	3	4	4	2	4	4	3	3		2	3	2	4	26.5836	147.2	43.1	3300	50	287.903	286.67	293	1	1
194	35	1	3	4	3	2	4	4	3	3	2		3	2	4	26.8027	153.6	44.55	3200	49.5	283.815	287.754	292	1	1
172	31.5	2	3	4	4	2	4	4	3	3		2	3	2	4	33.2192	161.25	60.95	3400	49	282.61	286.67	282	1	1
146	23.5	2	3	4	2	2	3	4	3	3		2	2		3	30.8767	160.55	47.35	2800	48	281.852		290	1	2
146	23	2	3	4	4	2	4	4	3	3		2	3	2	4	25.4548	149.2	36.15	2800	48	275.35	286.67	277	1	1
138	21	2	3	4	3	2	4	3	3	3		2	3	2	4	33.8356	143.1	34.45	3000	49	274.971	288.6	272	1	1
156	27	1	3	4	4	2	4	4	3	3	2		3	2	4	34.9123	142.15	45.8	2900	49	263.561	286.67	269	1	1
136	21.5	2														28.1699	159.7	53.5	3700		277.838		282	1	2
156	26	1	3	4	2	2	3	4	3	3	2		3	2	4	28.9068	154.55	61.35	4400	50	285.49	289.209	272	1	1
147	28.5	2	3	3	4	2	4	4	3	3		2	3	2	3	38.0575	152.35	44.65	2500	47	274.313	288.6	276	1	1
105	14	2	3	4	4	2	4	4	3	3		2	3	2	4	21.6411	152	37.2	2500	48	270.751	286.67	269	1	1
123	23	2	3	4	4	2	4	4	3	3		2	3	2	4	34.7014	153	39.1	3000	48	268.116	286.67	272	1	1
161.5	27	2	3	4	4	2	4	4	3	3		2	3	2	4	21.989	148.75	36.7	3500	47	274.247	286.67	280	1	1
96.5	12	1	3	4	4	2	4	4	3	3	2		3	2	4	30.4493	159	59.5	4000	52.2	295.545	286.67	290	1	1
154	36	1	3	3	3	2	3	4	3	3	2		3	2	3	30.1808	143.15	41.5	2800	48	291.918	289.579	274	1	1
234	46.5	1	3	4	2	2	3	3	3	3	2		3	2	3	31.6274	160.4	51.2	3200	48	285.399	289.711	285	1	1
190	32	2	3	4	4	2	4	4	3	3		2		2	4	28.7068	149.65	49	3020	50	282.747		300	1	2
216	44	2	3	4	2	2	4	3	3	3		2	3	2	4	21.6658	161.65	52.9	3000	46	270.519	289.209	271	1	1
136.5	23	1	3	4	4	2	4	4	3	3	2		3	2	4	32.3397	152.55	44.4	3200	53	272.431	286.67	278	1	1
144	24	1	3	3	2	2	3	3	3	3	2		3	2	3	29.6411	149.55	41.4	2900	48	277.741	289.605	279	1	1
141	20	2	3	4	3	2	4	4	3	3		2	3	2	4	23.7562	154.5	44.8	2600	47	284.911	287.754	294	1	1
194	33	2	3	4	2	2	3	4	3	3	2		3	2	3	26.4521	151.45	49.7	3000	48	274.226		284	1	2
169	31.5	2	3	3	3	2	3	3	3	3		2	3	2	4	30.8384	152	47.3	2900	47.1	258.668	289.579	268	1	1
176	31.5	1	3	4	4	2	4	4	3	3	2		3	2	4	24.6438	154	45.45	2600	46	260.856	286.67	272	1	1
191	33.5	2	3	4	4	2	4	4	3	3			3	2	4	24.5918	153.05	44.45	3200	49	261.952		288	1	2
148	24	1	3	4	4	2	4	4	3	3	2		3	2	4	21	156.55	44.1	2800	50	265.967	286.67	269	1	1
145.5	23.5	1	3	4	2	2	4	4	3	3	2		3	2	4	21.9699	145	41.25	3300	50	273.699	288.6	299	1	1
161	25.5	1	3	4	4	2	4	4	3	3	2		3	2	4	26.6027	151.85	46.05	3200	50	270.462	286.67	268	1	1
191.5	33	2	1	4	1	2	0	4	3	3		2	3	2	4	23.3041	152.65	41.4	2800	47	270.467	287.86	252	1	2
245	43.5	1	1	4	2	2	2	2	2	2	2		2	2	2	21.3205	151.15	48.05	2200	45	251.087	282.202	263	1	1
93.5	10	2	3	4	2	2	2	1	1	1		2	1	2	2	28.0877	157.2	43.9	2900	49.6	273.148	277.944	277	1	2
216.5	43.5	1	3	4	2	2	2	4	3	3	2		3	2	4	25.6795	156.05	46.45	3200	50	264.932	289.579	260	1	1
115	20	2	3	4	4	2	4	4	3	3		2	3	2	4	32.3288	151.2	48.85	2700	50	279.854	286.67	278	1	1
107	15	2	3	4	2	2	2	4	3	3		2	2	1	4	38.5589	155.8	41.3	2400	47	266.167	289.605	256	1	1
248	44	2	3	4	4	2	4	4	3	3		2	3	2	4	32.6301	151.45	44.7	2600	50	260.842	286.67	272	1	1
261	54	1														28.3342	148.05	52.85	2500	50	277.584		270	1	2
204	35.5	2	3	4	4	2	4	4	3	3		2	3	2	4	27.5096	152.95	46.2	4000	52	274.559	286.67	274	1	1
183	32	1														39.5151	155.55	59.6	3000		275.62		296	1	2
143	27.5	1	3	4	4	2	4	4	3	3	2		3	2	4	22.4384	154.4	44.05	2500	37	264.979	286.67	263	1	1
82	27	1	2	3	2	2	3	3	3	3	2		3	2	4	25.8192	146.15	41.4	2500	48	273.376	289.605	262	1	1
264.5	48.5	2	3	4	4	2	4	4	3	3		2	3	2	4	29.8986	152.05	38.35	2600	49	249.779	286.67	240	1	1
242.5	46.5	2	3	4	4	2	4	4	3	3		2	3	2	4	27.5918	149.9	45.05	3200	50	268.198	286.67	272	1	1
215.5	40.5	1	3	4	2	2	0	2	2	2	2		2	2	2	21.8959	149.6	47.3	3000	48	258.167	282.202	261	1	1
197.5	44.5	2	3	4	4	2	4	4	3	3		2	3	2	4	19.5534	151.55	49.6	3001	49	268.969	286.67	266	1	1
203	36	1	3	4	4	2	4	4	3	3	2		3	2	4	32.5315	147.9	43.3	3200	50.5	283.928	286.67	284	1	1
90.5	12	1	3	3	2	2	3	4	3	2	2		3	2	2	20.4986	136.5	37.3	3000	30	264.598	289.262	273	1	1
115	14	1	3	4	4	2	4	4	3	3	2		3	2	4	18.811	150.4	46.2	2900	48	271.831	286.67	282	1	1
94.5	10	2	3	4	4	2	4	4	3	3		2	3	2	4	23.8164	150.65	39.75	2900	48	280.464	286.67	286	1	1
107	14.5	2	3	3	2	2	2	4	3	3		2	3	2	3	28.5973	149.25	41.15	3200	48	281.772	289.605	281	1	1
86	10	1	3	4	4	2	4	4	3	3	2		3	2	4	32.7918	153.3	40.95	3200	52.8	290.729	286.67	289	1	1
174	30.5	1	3	4	4	2	4	4	3	3	2		3	2	4	26.4767	156.2	48.3	3500	52.5	284.051	286.67	283	1	1
103	14.5	1														25.4685	159.8	43.65	1600		256.504		256	1	2
188.5	32	1	3	4	4	2	4	4	3	3	2		3	2	4	33.074	154.55	45.85	2800	48	288.294	286.67	292	1	1
193	35	1	3	4	4	2	4	4	3	3	2		3	2	4	30.2712	144.45	44.15	2900	49	276.505	286.67	278	1	1
110.5	18	1	3	4	2	2	3	3	3	3	2		3	2	3	34.7918	154	44.95	3100	48	276.713	289.711	274	1	1
219	41	1	3	4	4	2	4	4	3	3	2		3	2	4	26.1315	151.35	45.95	3500	52	269.014	286.67	265	1	1
240.5	48	2	3	4	4	2	4	4	3	3		2	3	2	4	27.8082	150.15	47.05	3300	48.2	284.028	286.67	286	1	1
249.5	51	1	3	4	2	2	3	4	3	3	2		3	2	3	34.4932	159.05	52.85	3300	49	274.202	289.579	271	1	1
102	14	2	3	3	2	2	2	2	3			2	3	2	4	27.6521	147	35.55	2600	47.5	260.8		267	1	2
202.5	42	2	3	4	4	2	4	4	3	3		2	3	2	4	30.463	151.55	50.45	2900	49	281.098	286.67	290	1	1
134	27	2	3	4	4	2	4	4	3	3		2	3	2	4	29.0877	153.6	47.5	2800	50	262.531	286.67	267	1	1
201	37	1	3	4	4	2	4	4	3	3	2		3	2	4	28.9397	146.05	42.85	2750	48	256.662	286.67	230	1	1
112	17	1	3	4	4	2	3	4	3	3	2		3	2	4	32.2384	159.9	51.95	3200	49	283.368	287.754	284	1	1
152.5	27.5	2	3	4	4	2	4	4	3	3		2	3	2	4	28.3397	149	41.1	2910	49	278.006	286.67	276	1	1
145	26	1	3	4	4	2	4	4	3	3	2		3	2	4	20.9562	145.1	41.45	2600	47	270.079	286.67	273	1	1
154	27	2	2	3	3	2	3	4	3	2		1	2	2	3	21.7534	144	37	2100	47	272.941	288.68	274	1	1
275	54	1	2	3	3	2	2	4	3	3	2		3	2	4	29.4932	144.6	46.75	2600	47.5	266.419	289.711	246	1	1
195.5	37	2														33.3836	151.65	48.8	2800	50.05	254.927		265	1	2
109	15.5	2	3	3	2	2	3	3	3	3		2	3	2	3	28.7836	150.8	47.8	3000	49	284.198	289.605	283	1	1
105	14.5	2	3	4	4	2	4	4	3	3		2	3	2	4	33.011	148.1	39.4	2900	49	284.141	286.67	283	1	1
86	12	2														22.1699	150.1	50.05	3000	50	246.097		270	1	2
261	50.5	1	3	4	4	2	4	4	3	3	2		3	2	4	34.0822	152.15	46.55	3500	54	286.2	286.67	283	1	1
238.5	45.5	1	3	4	4	2	4	4	3	3	2		3	2	4	26.3808	152.05	58.65	3200	49	285.256	286.67	285	1	1
159	22.5	2	3	4	4	2	4	4	3	3		2	3	2	4	31.7534	146.25	39.7	3002.5	50	270.681	286.67	280	1	1
195	36	1	3	4	4	2	4	4	3	3	2		3	2	4	29.7397	148	41.2	3400	52	277.441	286.67	277	1	1
140	21.5	1	3	4	4	2	4	4	3	3	2		3	2	4	28.6658	152.95	45.9	2900	35	259.057	286.67	268	1	1
102.5	14	2	3	4	4	2	4	4	3	3		2	3	2	4	27.9342	154.05	55.8	3200	50	274.959	286.67	283	1	1
107	14.5	2	3	4	4	2	4	4	3	3		2	3	2	4	32.0658	157.3	51.7	2800	48	264.772	286.67	262	1	1
155	28.5	1	3	3	2	2	3	4	3	3	2		3	2	3	34.2685	157.7	44.4	3300	49	268.869	289.711	247	1	1
228.5	42.5	1	3	4	4	2	4	4	3	3	2		3	2	4	27.9863	153.05	49.5	3000	49	283.3	286.67	276	1	1
183.5	33	2	3	4	2	2	2	2	3	3		2	2	2	4	34.1534	155.6	46.4	2800	50	279.01	289.262	281	1	1
260.5	55	2	3	3	2	2	2	2	2	2		2	2	2	2	26.3671	149.95	49.15	2600	47	283.269	283.973	269	1	1
90.5	13	1	3	3	3	2	3	4	3	3	2		3	2	4	25.4055	159.95	52.3	3000	48	288.309	289.209	286	1	1
101	15	2	3	4	4	2	4	4	2	3		2	3	2	4	25.2219	154.6	52.45	3900	48	281.245	287.754	283	1	1
175.5	31	2	3	4	4	2	4	4	3	3		2	3	2	4	36.3699	154.4	47.7	3100	53	265.105	286.67	271	1	1
104	13	2	3	4	4	2	4	4	3	3		2	3	2	4	32.9041	149.05	45.65	2700	51	280.664	286.67	275	1	2
186	36.5	1	3	4	2	2	0	3	3	3	2		3	2	4	31.8247	150.95	41.4	3500	49.5	282.233	289.262	284	1	1
214.5	36	1	3	4	4	2	4	4	3	3	2		3	2	4	26.6	146	41.8	3300	51	276.43	286.67	278	1	1
152.5	24	2	3	4	4	2	4	4	3	3		2	3	2	4	21.3397	150	40.4	2500	48	266.328	286.67	268	1	1
242	43.5	1	3	4	4	2	4	4	3	3	2		3	2	4	25.7945	150	44.1	3000	48	281.146	286.67	287	1	1
128.5	20	1	2	4	2	2	3	3	3	3	2		3	2	4	23.4986	150.05	41.6	2400	48.5	241.133	289.711	246	1	2
105	13	2														28.6493	159	51.1			275.975		278	1	2
191.5	42	1	3	4	4	2	4	4	3	3	2		3	2	4	25.2849	152	43.3	3600	50	284.39	286.67	306	1	1
138	21.5	2	3	4	2	2	4	4	3	3		2	3	2	4	29.8658	149.8	41.2	3000	48	281.45	288.6	282	1	1
201	40	1	3	4	4	2	4	4	3	3	2		3	2	4	31.1918	156.8	43.8	3400	51	268.787	286.67	244	1	1
76	11	2	3	4	4	2	4	4	3	3		2	3	2	4	27.2384	150	41.8	2500	47	261.977	286.67	263	1	1
159	27.5	2	3	4	4	2	4	4	3	3		2	3	2	4	28.211	155.4	40.8	2600	48	267.028	286.67	269	1	1
110.5	16	1	3	4	4	2	4	4	3	3	2		3	2	4	27.4274	155.4	47.8	3500	52	271.074	286.67	304	1	1
141	22.5	2	3	4	2	2	3	4	3	3		2	2	2	3	25.3014	146.8	50.3	3000	52	291.334	289.711	299	1	1
156	25	1	3		2	2	3	4	3	3	2		3	2	2	31.1534	154.5	55.1	2800	48	273.428		266	1	2
81	11.5	1	3	4	4	2	4	4	3	3	2		3	2	4	28.7014	153.5	46.9	3000	52	278.051	286.67	283	1	1
193	36	1	3	3	2	2	4	4	3	3	2		3	2	4	27.5288	158.6	39.7	3300	50	278.812	289.209	281	1	1
232	42	1	3	3	2	2	3	4	3	3	2		3	2	3	26.3014	144.5	43.8	3000	48.1	276.636	289.711	279	1	1
135	22	1	3	3	3	2	4	4	3	3	2		3	2	3	35.4658	153.5	45.8	3000	53.25	270.006	289.209	271	1	2
119	19	2	3	4	4	2	4	4	3	3		2	3	2	4	26.0877	144.4	38.1	2900	49	283.276	286.67	288	1	1
117	16	1	3	4	4	2	4	4	3	3	2		3	2	4	25.1534	150	43.4	3300	50	279.096	286.67	284	1	1
195.5	37	1	3	4	3	2	4	4	3	3	2		3	2	4	23.4493	156.5	38.5	3200	50	265.927	287.754	275	1	1
196.5	33	2	3	3	3	2	2	3	2	2		2	3	2	3	27.1151	149.1	38.4	2500	49.25	273.98	288.68	276	1	2
212	41.5	1	3	4	4	2	4	4	3	3	2		3	2	4	26.7753	154.9	52	3200	50	274.5	286.67	276	1	1
132	21	1	3	3	3		4	4	3	3	2		3	2	4	28.1945	148.1	40	3000	48	278.136		282	1	2
183.5	38.5	1	3	4	4	2	4	4	3	3	2		3	2	4	29.7014	152.3	47.8	3200	52	278.008	286.67	282	1	1
131	21	2	3	4	4	2	4	4	3	3		2	3	2	4	27.7836	152.7	40.6	3000	52	272.826	286.67	274	1	1
184	30	2	3	3	2	2	3	3	3	2		2	3	2	3	35.1233	155.5	42.6	3300	49	273.479	289.262	276	1	1
236.5	48	2	3	4	4	2	4	4	3	3		2	3	2	4	30.4466	154.3	50.1		52	280.686	286.67	255	1	1
232	43.5	2		4	4	2	4	3	3	3		2	3	2	4	32.537	152	46.3	3500	51	277.97		269	1	2
87.5	12	2	3	4	4	2	4	4	3	3		2	3	2	4	20.6986	158	48	3200	50	287.601	286.67	289	1	1
119	20.5	2	3	4	4	2	4	4	3	3		2	3	2	4	22.463	153.1	54.1	2500	47	269.583	286.67	278	1	1
216	46	1	2	2	2	2	2	2	2	2	2		2	2	2	32.0877	150.15	47.65	3000	51	266.559	280.192	272	1	1
189.5	38	2	3	4	2	2	3	4	3	3		2	3	2	0	20.2384	153.2	49.45	3500	50.5	269.327	289.262	281	1	1
133.5	22	1	1	4	1	2	2	3	2	3	2		3	2	2	26.1014	147.1	47.05	3400	50.3	276.54	285.507	281	1	1
233	47	1														29.1945	164.9	52.15	3000		276.876		282	1	2
121	20	1	2	3	4	2	3	4	3	2	2		2	1	3	35.5479	144.95	42.8	2400		261.783	289.262	258	1	1
242	49	1	2	2	2	2	2	2	2	2	2		2	2	2	38.6795	146.4	48.9	3300	51	267.21	280.192	273	1	1
137	21	2	3	4	4	2	4	4	3	3		2	3	2	4	27.4466	153.5	48.45	3900	52	265.668	286.67	264	1	2
211	50	2	1	2	2	2	3	3	2	3		2	3	2	3	30.5123	150.65	47.95	3300	49.8	268.002	286.803	271	1	1
214	40	1	3	4	4	2	2	4	3	3			3	1	4	27.8822	152.35	47	2600	46.05	261.964		252	1	2
141	25	1														20.1836	160.35	48.1	3400		252.807		259	1	2
135	18.5	1	2	3	2	2	3	2	2	2		2	2	2	2	28.8301	155.15	56.9	4000	35.5	280.722		281	1	2
228.5	47	1	3	3	2	2	2	2	2	2	2		2	2	3	32.3699	155.05	54.6	2900	42	263.365	285.507	261	1	1
126.5	23	2	1	3	1	2	2	2	2	2		2	3	2	2	24.6438	154.2	44.6	2900	49	273.255	280.192	273	1	1
109.5	15	2	2	4	1	2	0	2	3	2		2	3	1	1	32.5507	150.55	47.4	2500	47.3	250.953	277.944	249	1	1
154.5	24	2	3	3	2	2	3	2	3	2		2	3	2	3	29.3041	162.2	48.9	3000	49.5	268.927	288.68	272	1	1
221	40.5	1	2	2	2	2	2	2	2	2	2		2	2	2	34.7644	151.05	41.35	3500	52	282.907	280.192	283	1	1
132	20.5	2														24.8521	153.8	49.7	2600		253.671		253	1	2
224	48	2	3	4	3	2	3	4	3	3		2	3	2	3	24.8767	148.05	39.65	2700	47	258.43	289.209	246	1	1
120	18	1														28.8493	150.4	40.8	2800		270.724		274	1	2
126.5	21	1	3	4	1	2	4	4	3	3	2		3	2	4	28.6027	149.1	40.35		46.3	276.42	289.209	276	1	1
203	39	1	3	4	4	2	4	4	3	3	2		3	2	4	23.4959	149.8	40.25	5000	53	268.042	286.67	269	1	2
92	8	2	3	4	4	2	4	4	3	3		2	3	2	4	30.7534	152.25	43.85	4800	50	285.275	286.67	293	1	2
113	16	2	2	3	2	2	3	3	3	3		1	2	1	2	29.0438	151.95	49.2	2300		254.858	285.507	253	1	1
186	34	2	2	2	2	2	2	2	3	3		2	2	2	2	32.9562	145.65	40.7	2700	38	272.041	283.973	272	1	1
148	26.5	1	3	2	2	2	3	2	2	2	2		2	2	2	36.074	151.05	50.7	2500	47.5	273.54	283.973	283	1	1
280	60	1	3	4	2	2	4	4	3	3	2		2	2	3	23.9068	154.25	41.1	2900	45.5	267.074	289.579	231	1	1
71	7	2	3	2	2	2	3	2	2	2		2	2	2	2	33.5233	149.35	46	3500	51.05	280.74	283.973	287	1	1
249	50	1	3	2	2	2	2	2	2	2	2		2	2	2	32.3123	156.1	45.45	3100	47	264.288	282.202	263	1	1
226	44	2	2	2	2	2	3	2	2	2		2	2	2	2	28.3726	159.55	48.25	3500	50	279.81	282.202	282	1	1
94	15.5	2	3	4	3	2	4	4	3	3		2	2	2	2	26.5644	160.05	50.3	3300	50	275.303	289.579	278	1	1
94.5	16.5	2	3	4	2	2	4	4	3	3		2	2	2	3	27.4	154.1	60.25	3300	53	201.219	289.579	275	2	2
238	50	2	2	4	4	2	4	4	3	3		2	3	2	4	34.1288	162.55	49.35	3500	50	273.534	287.754	272	1	1
89	12	2	3	2	2	2	2	2	2	2		2	2	2	2	24.4685	155.45	49.4	3019	50.1	276.102	282.202	274	1	1
235	46.5	1	2	2	2	2	2	2	2	2	2		2	2	2	22.2356	157.7	49.95	2900	49.2	262.73	280.192	271	1	1
233	53.5	2	3	3	2	2	4	4	3	3		2	2	2	3	33.1589	155.15	42.2	3350	48	278.725	289.711	248	1	1
259	42	2	3	4	3	2	4	4	3	3		2	3	2	4	29.1753	149.55	35.85	2500	50.5	254.923	287.754	260	1	2
224	44.5	1														29.2548	143.4	47.2	2600		284.929		288	1	2
149	20	1	3	2	2	2	2	3	3	2	2		3	2	3	26.589	149.05	44.15	2800	48	272.248	287.86	276	1	1
113	19.5	2	3	2	2	2	3	4	3	3		2	3	2	3	18.4219	155.15	46.7	3100	47.5	273.777	289.605	271	1	1
194	36	2	2	2	3	2	2	2	2	3		2	2	2	2	30.9178	152.25	45.9	3000	48	275.127	283.973	282	1	1
151	25	1														29.0712	149.35	55.55	3400		282.911		278	1	2
171	31	1	1	2	2	2	2	2	2	2	2		2	2	2	24.9342	144.75	46	3580	51	280.71	277.944	294	1	1
216.5	44	2	3	4	2	2	2	4	3	3		2	1	1	1	24.6411	141.6	44.65	2900	45	269.685	286.803	277	1	1
143.5	25	2	1	4	2	2	2	3	3	3		2	3	2	3	21.7452	154.75	51.2	3100	49.5	276.592	288.68	277	1	1
220.5	44	1	2	2	2	2	2	2	2	2	2		2	2	2	33.8959	162.95	45.4	3000	50	263.008	280.192	268	1	1
248	45	2	2	2	2	2	2	2	2	2		2	2	2	2	35.1781	160.55	47.85	3700	49	270.489	280.192	273	1	1
154	28	1	3	2	2	2	3	2	2	2	2		2	2	2	28.6767	159.5	48.9	3500	51.5	270.014	283.973	269	1	1
86	10	1	3	3												23.5644	155.85	53.25	3500		277.729		276	1	2
114.5	16	2	2		2	2	2	3	3	2		2	2	2	2	25.7507	153.15	41.85	2700	42	272.325		287	1	2
188.5	35.5	1														33.2904	147.15	49.7	3240	48	269.741		272	1	2
244	48.5	1	2	2	2	2	2	2	2	2	2		2	2	2	33.9452	157.5	50.7	3600	48.2	261.037	280.192	267	1	1
103	14.5	2	3	4	4		4	4	3	3		2	3	2	4	26.1671	153.55	46.65	2700	49	271.504		273	1	2
165.5	28	1	3	4	2	2	2	4	3	3	2		3		3	31.2603	152.1	46.75	3900	54	281.573		282	1	2
175	34	1	2	2	2	2	2	2	2	2	2		2	2	2	28.0027	154	38.9	2900	48	272.561	280.192	272	1	1
105.5	15.5	1														30.589	154.25	71.7	3000		282.086		278	1	2
160	25	2	3	4	2	2	2	4	3	3		1	2	2	3	28.4986	155.7	42.8	3300	52	271.625	289.262	274	1	1
154	29.5	2	1	2	2	2	2	2	2	2		2	3	2	3	34.0356	153.45	43.35	2800	49	274.639	282.202	276	1	1
96	12.5	1	3	4	2	2	4	4	3	3	2		2	2	1	30.7205	153.8	42.65	3110	50	269.751	289.605	280	1	1
108	15	1	1	2	2	2	2	2	2	2	2		2	2	2	33.0438	164.05	49.45	3740	53	277.483	277.944	274	1	1
86	11	1	3	3	2	2	2	3	3	2	2		3	2	3	31.8247	145	36.7	3000	49.5	273.41	288.68	273	1	1
161.5	31.5	2	2	2	2	2	3	2	3	2		2	2	2	2	27.7014	150.6	46.3	3100	51	283.277	283.973	288	1	1
111	13.5	2	1	2	2	2	3	2	2	2		2	2	2	2	27.7836	154.45	37.85	2300	44.3	269.215	280.192	269	1	1
204	44	2														27.4	141.4	34.3	2900		276.482		277	1	2
89.5	12	1	3	4	4	2	4	4	3	3	2		3	2	4	32.2219	148.5	46.55	4000	51	286.268	286.67	302	1	2
92.5	11	1	3	4	4	2	4	4	3	3	2		3	2	4	28.8137	152.05	47.2	3800	51	267.54	286.67	273	1	2
85	7.5	2	3	4	4	2	4	4	3	3		2	3	2	4	28.1315	149.55	42	3800	48.5	271.727	286.67	274	1	2
85	8	2	1	2	1	2	2	2	2	2		2	2	2	2	20.8137	151.5	41.65	2400	47	256.059	275.458	263	1	1
227	46	2														34.8329	149	38.4	2500		266.27		211	2	2
136	18	2	1	2	2	2	3	3	2	2		2	2	2	2	23.5644	158	42.7	2200	47	283.554	282.202	278	1	1
152.5	32	1	3	4	2	2	3	3	3	2	2		3	2	3	36.211	155.95	54	3500	49	276.895	289.605	277	1	1
230	42.5	1	2	2	2	2	3	2	2	2	2		2	2	2	28.5041	156.75	52.2	3400	49.8	282.777	282.202	290	1	1
92	15	1	3	2	2	2	2	2	2	2	2		2	2	2	26.6986	151.15	40	2900	47.5	284.257	282.202	285	1	1
169.5	33	2	3	2	2	2	3	2	2	3		2	2	2	2	23.4137	153.8	45.6	3300	51	277.594	285.507		2	1
156.5	26	2	1	4	2	2	3	3	3	2		2	3			26.2329	153.9	52.35	3200	49	276.642		280	1	2
128.5	21	2														33.6877	160.1	46.7	3400		269.048		266	1	2
218	44	1	3	2	2	2	3	2	2	3	2		3	2	2	25.7452	158.8	43.7	3200	49.5	282.182	286.803	281	1	1
183	34	2	2	2	2	2	2	2	2	2		2	2	2	2	25.1836	145.5	41.5	3200	47.3	280.101	280.192	245	1	1
285	58	1	3	2	2	2	2	2	2	2	2		2	2	2	26.6027	153.95	41.3	3675	50	278.795	282.202	241	1	1
172.5	34	2														21.3507	148.55	43.5	3200		280.757		281	1	2
136.5	23	1	3	4	2	2	3	4	3	3	2		2	1	2	22.2329	150.05	37.15	3000	49	266.431	289.262	265	1	1
138	24	2	1	3	1	2	2	3	3	3		2	3	2	2	38.4603	157.55	57.1	3000	49.5	279.873	285.507	285	1	1
134	22	1	3	4	4		4	4	3	3			3	2	4	21.6521	148.7	36.65	3400	51.95	281.696		282	1	2
229.5	46.5	1	2	2	2	2	2	2	2	2	2		2	2	2	24.8466	156.25	47.25	3000	48.5	268.9	280.192	278	1	1
158	24	2														34.2137	153.65	50.1	3200		274.967		277	1	2
175	35.5	2	3	4	3	2	4	4	3	3		2	3	2	4	39.011	156.55	66.05	4600	48.5	280.401	287.754	283	1	2
169	32	2	1	2	2	2	3	2	2	3		2	3	2	3	24.6329	158.9	41.7	3200	49.5	279.254	285.507	272	1	1
150.5	25	1	3	3	2	2	2	3	3	2	2		3	2	3	24.326	151.9	42.1	3120	50.5	273.758	288.68	282	1	1
257	53	1	3	3	2	2	2	2	2	2	2		2	2	2	28.0877	150.7	44.4	3682.5	52	274.356	283.973	254	1	1
155	25.5	1	3	3	3	2	3	3	3	3	2		2	2	3	38.9671	157	45.8	2600	46	243.654	289.605	231	1	2
119.5	20	1	3	2	2	2	2	2	2	2	2		2	2	2	32.0027	153	48.2	3500	49	275.305	282.202	273	1	1
210.5	40.5	2	2	4	2	2	4	4	3	3		2	2	1	2	31.8521	146.7	45.75	2800	49	264.568	289.262	260	1	1
91	11	2	3	4	2	2	3	4	3	3		2	2	2	4	28.7123	157.1	47.35	3300	50	279.055	289.579	280	1	1
145.5	26	1	1	2	2	2	3	3	2	3	2		3	2	3	31.7863	157.4	49.8	3100	50	279.237	286.803	278	1	1
86.5	13	2														27.1425	158	58.55	3700		280.959		280	1	2
110	20	2	3	4	3	2										24.6877	153.8	40.95	3500	49	277.21		285	1	2
95	11	2	1		2	2	2	3	2	2		2	2	2	3	27.1808	150	45.8	2500	47	266.34		269	1	2
117	19.5	2	2	2	2	2	2	2	2	2		2	2	2	2	34.937	149.95	45.05	2500	50.05	274.071	280.192	284	1	2
192	39	1	3	2	2	2	2	2	2	2	2		2	2	2	27.1041	156.8	45.75	2710	51	265.477	282.202	268	1	1
247	44	1	1	4	2	2	2	3	2	2	2		3	2	3	34.0301	152.55	42.7	3280	49.5	272.528	286.803	281	1	1
185.5	33	1	3	2	2	2	2	2	3	2	2		2	2	2	27.5425	161.9	51.4	3200	51	268.629	283.973	280	1	1
173	32	2	2	2	2	2	2	2	1	2		2	2	2	2	22.5342	146.2	36.7	3000	49	271.517	277.944	272	1	1
112	14.5	1	3	2	2	2	3	2	2	2	2		2	2	2	27.737	155.05	47.35	3400	50.5	276.325	283.973	278	1	1
103	14	2	3	4	4	2	4	4	3	3		2	2	2	4	31.5315	152.55	41.2	2670	47.45	266.118	287.754	268	1	1
236.5	47.5	1	2	2	2	2	2	2	2	2	2		2	2	2	27.0055	149.9	43.55	3100	49	271.862	280.192	271	1	1
149	25	2	3	3	2	2	2	2	2	2		2	2	2	2	21.7123	154.1	45.65	3100	49	274.298	283.973	277	1	1
96	11	2	3	2	3	2	2	2	2	2		2	3	2	2	31.1726	156.15	48.5	3600	55	290.657	285.507	297	1	1
167	28	1	2	2	2	2	2	3	3	3	2		3	2	2	30.6411	149.15	48.35	4000	53	282.029	286.803	278	1	1
94	13	2	3	2	2	2	2	3	2	3		2	3	2	3	24.5479	155	49.85	2800	48	277.466	287.86	280	1	1
160	28	2	3	2	2	2	2	2	3	2		2	2	2	2	25.6466	153	44.05	2409	48	265.885	283.973	266	1	1
167	31	1	2	2	2	2	2	2	2	2			2	2	2	26.8411	158.3	52.5	4000	50.5	295.456		289	1	2
211	42	1	3	4	2	2	4	4	3	3	2		3	2	4	22.4438	151.75	44.65	3600	51.5	274.904	288.6	287	1	1
238	51	1		3	2	2	3	2	3	2	2		2	2	3	27.5616	155.15	56.15	3800	50	284.229		281	1	2
150.5	25	1	3	3	2	2	2	3	3	3	2		3	2	2	29.9671	146.4	49.35	3500	50	279.758	288.68	299	1	1
120	17	1	3	4	4	2	4	4	3	3	2		3	2	4	27.863	159.55	50.6		50.5	266.864	286.67	263	1	1
97	15.5	2	2	2	2	2	2	2	2	2		2	2	2	2	25.6986	154.95	55	2900	48	273.31	280.192	285	1	1
95	12	2	2	3	2	2	3	2	2	2		2	2	2	2	22.5452	155	47.2	3500	55	274.064	283.973	277	1	1
144	26	2	2	3	2	2	2	2	2	2		2	3	2	3	29.7589	157.85	50.6	3500		283.763	285.507	283	1	2
211	39	2	3	4	4	2	4	4	3	3		2	3	2	4	24.1205	152.25	49.8	3620	51.2	279.582	286.67	275	1	1
158	32	1	1	4	1	2	2	4	3	3	2		3	2	4	36.8219	156.45	61.85	3600	51.05	268.709	289.262	260	1	1
164	31	2	3	2	2	2	1	3	3	2		2	3	2	3	32.4192	151.65	49.55	3100	50.5	271.506	286.803	270	1	1
98	12.5	2	2	2	2	2	2	2	2	2		2	2	2	2	29.3479	149.45	46.95	2800	46.7	275.392	280.192	280	1	1
255.5	50	2	3	2	2	2	2	2	3	2		2	2	2	3	29.8877	149.1	43.7	2900	50.55	278.473	285.507	279	1	2
185	42	2														22.1534	162.1	47.2	2900	49.2	282.156		251	1	2
136	23	1	3	4	4	2	4	4	3	3	2		3	2	4	25.5452	151.65	39.3	3100	51.5	275.275	286.67	271	1	1
164	30	2	1	2	1	2	2	4	3	3		2	3	2	2	25.5041	146.05	40.45	2800	46.7	269.366	285.507	282	1	1
139	23	2	2	2	2	2	2	2	2	2		2	2	2	2	28.7616	145.8	45	2600	48	281.208	280.192	283	1	1
84	10	1	3	4	2	2	2	3	3	2	2		2	2	3	29.7918	146.2	43.75	3000	47	265.067	288.68	265	1	1
208	43	1	2	2	2	2	2	2	2	2	2		2	2	2	23.0904	156.35	49.1	3200	49	284.373	280.192	290	1	1
218	43	1	1	2	2	2	2	3	3	2	2		3	2	3	21.9616	159.4	46.65	3500	50	272.674	285.507	273	1	1
143	23	1	3	4	4	2	4	4	3	3	2		2	2	1	31.9288	149.1	46.4	3100	50.5	273.438	289.579	275	1	1
113.5	18	1	3	2	2	2	2	3	2	2	2		2	2	2	27.9288	151.6	46.05	2700	41.5	280.676	283.973	281	1	1
115	16	1	3	4	4	2	4	4	3	2	2		3	2	4	33.3562	144.7	50.6	2791	46.4	267.479	287.754	296	1	1
251	48	2														32.1425	160.1	46.1	3200		278.507		274	1	2
		1	3	4	2	2	2	3	3	2	2		2	2	3	23.8384	145.6	45.45	3500	49.4		288.68	310	2	2
114	16	1	3	2	2	2	2	2	2	2	2		2	2	2	29.3671	143.95	43.65	3100	50	275.17	282.202	275	1	1
155	30	2		2	2	2	2	2	3	2		2	3	2	3	24.6384	151.2	52.8	3300	48.5	272.507		268	1	2
150	30	2														24.7562	147	43	3200		281.886		284	1	2
156	27	2	2	2	2	2	2	2	2	2		2	2	2	2	30.4548	150.85	45.3	3400	49	281.561	280.192	285	1	1
199	36	1	2	2	1	2	2	2	2	2	2		2	2	2	31.1068	145.55	37.65	2500	48.5	256.69	277.944	251	1	1
244	45	2	2	2	2	2	2	2	2	2		2	2	2	2	32.2548	152.85	42.6	4000	51.1	275.214	280.192	282	1	1
108	13	1	1	2	1	2	2	3	2	2	2		3	2	2	22.3945	143.5	43.1	3000	49.5	279.902	280.192	288	1	1
87	13	2	3	3	2	2	2	3	3	2		2	2	2	3	25.4137	155	46.5	3300	49	275.13	287.86	273	1	1
85	12	2	3	2	2	2	2	2	2	2		2	2	2	2	30.9781	152.05	49.8	3375	50	289.758	282.202	291	1	1
156	29	1	2	2	2	2	2	2	2	2	2		2	2	2	29.2795	153.9	41.55	2800	49.5	270.73	280.192	269	1	1
136.5	25	2	2	2	2	2	2	2	2	2		2	2	2	2	25.7671	151.6	42.1	3100	52	269.377	280.192	279	1	1
229	45	2	2	2	2	2	2	2	2	2		2	2	2	2	28.5068	152.4	45.25	2600	48.5	273.354	280.192	273	1	1
197	35	1														22.3425	155.85	55.8	2600		236.743		232	1	2
182	32	2	2	2	2	2	2	2	2	2		2	1	2	2	35.4767	154.65	43.55	2700	48.5	261.313	277.944	257	1	1
193	39.5	2	3	2	2	2	2	3	2	2		2	3	2	2	32.1315	148.45	38.8	2800	47	275.48	285.507	276	1	1
123	19	2	2	2	2	2	2	2	2	2		2	2	2	2	29.0082	147.85	39.45	3600	61	279.531	280.192	283	1	2
258	51	1	1	1	2	2	3	2	2	2	2		3	2	2	27.1616	146.1	43.75	3120	50	276.09	280.192	271	1	1
170	29	1	2	2	2	2	3	3	2	2	2		3	2	3	30.1233	148.2	38.6	3100	49.8	276.08	286.803	274	1	1
120.5	20	1	3	2	2		3	2	3	3	2		3	1	4	28.1452	152.05	41	3200	51	285.624		282	1	2
235	52	2	3	2	2	2	2	2	2	2		2	2	2	2	34.789	139.3	39.55	2515	46.5	253.876	282.202	256	1	1
244	47.5	2	2	1	2	2	2	3	2	2		2	2	2	2	30.6959	152.05	48.45	3600	50	296.355	280.192	287	1	1
195	41.5	2	3	2	2	2	3	2	3	3		2	3	2	4	21.6877	149.7	40.6	2800	45.5	262.885	289.262	269	1	1
158	27	1	2	2	2	2	2	2	2	2	2		2	2	2	30.3616	152.8	41.8	3100	49	280.177	280.192	282	1	1
104	15	1	3	2	2	2	3	3	3	2	2		3	2	3	28.0904	159.6	46.8	3100	49.5	277.213	288.68	292	1	1
93.5	13	2	2	2	2	2	2	2	2	2		2	2	2	3	29.2466	159.45	47.35	3900		269.302	282.202	268	1	2
112	18	2	3	4	1	2	4	4	3	3		2	3	2	4	31.2438	148	47.05	2700	49	273.196	289.209	262	1	1
215	41	1	2	2	2	2	3	2	3	2			3	2	2	32.5534	150.3	40.55	3000	46	274.738		279	1	2
92.5	12	2	3	4	2	2	4	3	3	3		2	3	2	4	29.2274	153	45.8	3000	50	275.254	289.209	272	1	1
158	27	1	2	2	2	2	2	2	2	2	2		2	2	2	32.2904	153.9	49.25	3000	50	271.177	280.192	269	1	1
248	51	2	1	4	4	2	3	4	3	3		2	3	2	4	28.8384	153.35	45.8	3200	50	274.688	289.209	278	1	1
93	11	2														24.4055	148.2	41.6	2500		252.701		258	1	2
143	24	1	2	2	2	2	2	2	2	2	2		2	2	2	31.1562	144.55	39.3	3000	49.5	281.432	280.192	285	1	1
249	54	2	3	2	2	2	2	2	2	2		2	2	2	2	24.4438	155.75	43.75	3215	49	273.355	282.202	271	1	1
139.5	24.5	2	3	3	2	2	2	3	2	2		2	2	2	2	25.3918	155.25	46.5	3193.5	49	273.837	285.507	274	1	1
179	33	1	3	4	2	2	4	4	3	3	2		3	2	4	30.6192	154.35	43.35	2700	45	264.608	288.6	270	1	1
140	25	2	2	2	2	2	2	2	2	2		2	2	2	2	25.0411	148.3	40.7	3000	48.5	285.491	280.192	283	1	1
84	12	2	2	2	2	2	1	2	2	2		2	3	2	2	30.4301	161.9	49.05	3580	49.7	275.418	280.192	273	1	1
110	16.5	1	2	2	2	2	1	2	2	2			2	2	2	22.5178	152.45	45.7	3200	48.5	282.323		288	1	2
206	42.5	1														36.4329	155.1	47.85	3400	52	266.98		267	1	2
103	13	1	3	4	4	2	4	4	3	3			3	2	4	25.726	155.5	43.95	2900.5	49.8	264.351		268	1	2
135.5	13	2	3	2	2	2	2	3	3	2		2	2	2	2	23.5781	157.5	46.05	3500	48	266.883	285.507	279	1	1
165	28	1	2	2	2	2	2	2	2	2	2		2	2	2	19.6658	147.85	49.6	3300	52	282.421	280.192	305	1	1
214	42	1	2	2	2	2	2	2	2	2	2		2	2	4	23.8712	145.2	38.55	2600	50	257.882	283.973	264	1	2
202	38	1	2	2	2	2	2	2	2	2	2		2	2	2	22.4137	153.7	46.1	2700	48.5	266.342	280.192	283	1	1
183	32	1	2	2	2	2	2	2	2	2	2		2	2	2	29.1973	153.25	51.7	3200	52	280.62	280.192	282	1	1
93	15	2	2	2	2	2	2	3	2	2		2	2	2	2	26.0356	153.15	43.7	2500	45	276.596	282.202	285	1	1
153.5	27	2														37.9205	149.6	47.9	1800		252.786		251	1	2
147	23	1	2	2	2	2	3	2	2	2	2		2	2	2	30.4027	157.35	51.6	2800	47	252.652	282.202	265	1	1
157.5	25	1	1	4	2	2	2	4	3	3			3	2	4	25.0932	153	48.7	3500	49	281.878		264	1	2
140.5	22	1	3	3	2	2	2	2	2	2	2		2	2	3	36.9808	154.45	52.4	4200	51.35	280.694	285.507	281	1	2
156.5	28	2	3	3	3	2	2	3	3	3		2	2	2	3	22.1096	154.8	40.65	3500	51	286.797	289.262	289	1	1
95	16	2	3	2	2	2	2	2	2	2		2	2	2	3	31.6329	154.25	61.7	3300	55	271.014	283.973	270	1	2
86	12	1	3	2	2	2	3	2	3	2	2		2	2	3	34.0301	150.35	44.3	3400	49.5	273.097	286.803	272	1	1
197	32	2	2	2	2	2	2	2	2	2		2	2	2	2	21.0603	157.2	54.7	2700	48	286.84	280.192	287	1	1
		1	3	2	2	2	2	2	3	2	2		2	2	3	27.4274	153.25	65.65	3500	52		285.507	285	2	2
94	12	2	2	2	2	2	2	2	2	2		2	2	2	2	26.2055	145.85	42.5	3100	49	283.741	280.192	288	1	1
85	12	2	2	2	2	2	3	2	3	2		2	2	2	2	24.9096	150.5	42.25	2800	52.5	278.758	283.973	281	1	1
220	51	2	1	2	1	2	1	1	1	2		2	2	1	1	34.0027	153.2	45.2	2800	48	269.847	259.46	274	1	1
143	25	1	3	4	4	2	4	4	3	3	2		3	2	4	28.4466	159.45	45.7	3200	51.5	272.435	286.67	262	1	1
183	34	1	2	2	2	2	2	2	2	2	2		2	2	2	28.7836	159.3	50.5	3500	52	283.101	280.192	286	1	1
154	29	2														29.8795	143.5	36.75	2900		273.095		269	1	2
171	34	1	3	2	2	2	2	2	2	3	2		2	2	2	30.9562	146.95	44.15	2900	48	266.272	283.973	270	1	1
121	14	1	3	3	2	2	2	2	2	2	2		2	2	2	18.4548	149.6	46.4	2900	49	281.619	283.973	274	1	1
97.5	12	2	3	4	1	2	2	4	3	3				1	1	27.1945	151.3	43.25	3500	48	275.863		277	1	2
81	12	2	3	2	2	2	2	3	2	2		2	2	2	3	24.3452	156.5	40.4	2800	48	281.384	285.507	283	1	2
130	19	1	2	2	2	2	3	2	2	2	2		2	2	2	33.9863	157.1	53.8	2900	47	266.682	282.202	284	1	1
194	40	2	2	2	2	2	2	2	3	2		2	3	2	3	37.2466	137.2	39.35	2500	49	259.489	285.507	268	1	1
151	26	2														31.663	151.2	49.85	2700		276.954		277	1	2
255	48.5	1	3	4	1	2	2	4	3	3				1	1	20.9589	156.65	48.5	2850	48	275.683		278	1	2
97	11	2	2	2	2	2	2	2	2	2		2	2	2	2	19.6959	156.95	48.45	3000	48.5	278.972	280.192	290	1	1
281	56	2	3	3	4	2	4	4	3	3		2	3	2	4	19.4959	147	41.6	3000	51.5	282.38	287.754	236	2	1
174	35	2	3	2	2	2	3	2	2	2		2	2	2	2	27.9205	155.1	45.05	2600	49	256.46	283.973	264	1	1
196.5	37	1	3	3	2	2	2	2	3	2	2		2	2	3	25.274	154.5	43.4	3400	48.15	277.244	286.803	284	1	1
214	43	2	1	2	2	2	2	2	2	2		2	2	2	2	30.7425	152.5	45.3	3020	49.5	274.361	277.944	280	1	1
175	35	1	3	4	3	2	3	4	3	3	2		3	2	4	32.1671	149.8	39.1	3350	51	270.785	288.6	273	1	1
118	18	2	3	3	2	2	3	3	2	2		2	3	2	2	27.5973	155.5	42	2800	48	279.1	287.86	287	1	1
221.5	41	1	3	4	2	2	2	2	2	2	2		2	2	2	23.3425	155.45	42.8	3000	51.5	270.807	285.507	282	1	1
167	29.5	2	2	2	2	2	2	3	3	3		2	3	2	3	26.5781	149.7	50.85	3500	49	269.732	287.86	276	1	1
164	28.5	1	2	2	2	2	2	2	2	2	2		2	2	2	29.6301	148.4	41.95	3300	53	272.675	280.192	272	1	1
177	36	2	3	4	4	2	4	4	3	2		2	3	2	4	29.6712	145.35	33.95	2700	49	268.676	287.754	281	1	1
123	24	1	3	2	2	2	2	2	2	2	2		2	2	2	22.1068	145.15	39.1	3600	53	270.031	282.202	283	1	1
247	46	1	3	4	2	2	2	2	3	3	2		3	2	3	21.4959	155.25	45.15	2800	47.25	266.828	289.262	266	1	1
114	15	2														28.7534	156.2	40.65	3150		276.346		275	1	2
219.5	44	2	3	2	2	2	3	2	2	2		2	2	2	2	23.4356	147.75	46.4	2800	50	262.678	283.973	215	2	1
130.5	19	2	3	2	2	2	3	3	3	2		2	3	2	3	26.526	150.75	42.75	3100	50	287.833	288.68	270	1	1
225	47	2	2	2	2	2	2	2	2	2		2	2	2	2	33.7918	151.4	45.55	3500	49.5	274.181	280.192	275	1	1
156.5	26.5	1	3	4	2	2	2	4	3	3	2		3	2	4	29.7781	151.35	41.55	3400	51.5	267.178	289.579	266	1	1
132	22	2														27.611	161.9	44	4000	53	271.072		279	1	2
196	36.5	1	2	2	2	2	2	2	2	2			2	2	2	23.2301	152.85	58.4	4700	51	284.419		290	1	2
102.5	15	2		2	3		2	3	3	3		2	2	2	3	29.3945	144.95	41.7	3200	48	269.731		295	1	2
268	55	1	3	2	2	2	3	4	3	3	2		3	2	3	28.3151	155.05	48.95	3300	50	274.907	289.605	263	1	1
190	34	1	3	4	4	2	4	4	3	3	2		3	2	4	29.7233	147.1	44.65	2800	48	272.284	286.67	282	1	1
231	48	2	3	3	2	2	2	2	2	2		2	2	2	2	26.0082	155.55	50.2	3100	48.1	278.825	283.973	277	1	1
159	32	2	3	3	2	2	3	2	3	2		2	3	2	1	20.663	159.2	72.85	3200	53	271.035	286.803	265	1	2
104	17	2	3	3	2	2	2	4	3	3		1	3	2	3	27.8055	157	48.2	3400	54	279.786	289.262	274	1	2
115	21	2	2	2	2	2	2	2	2	2		2	2	2	2	24.0904	151.4	43.9	3600	52	273.715	280.192	296	1	1
200	39	2		3	2	2	2	3	2	2		2	3	2	3	18.9425	148.9	46.9	3110	49.5	274.078		287	1	2
202	42	2	2	3	3	2	2	2	3	3		1	2	2	3	25.3479	155.3	48.5	1775	42.75	256.931	286.803	262	1	1
188	33.5	1	2	2	2	2	3	2	2	2	2		2	2	2	24.8575	154.5	44.3	3100	48.5	265.029	282.202	268	1	1
157	26	1	3	2	2	2	3	2	2	2	2		2	2	2	29.6603	151.8	45.7	3000	49.5	264.794	283.973	279	1	1
123	18.5	1	3	4	2	2	2	4	3	3	2		3	2	3	23.4603	147	43.15	2910	45.5	279.09	289.711	280	1	1
151.5	26	2	2	2	2	2	2	2	2	2		2	2	2	2	29.1973	139.55	39.25	2700	49.3	275.108	280.192	284	1	1
135.5	21.5	2	3	2	2	2	2	3	3	3		2	3	2	3	29.8082	149.1	55.7	2800	48	268.685	288.68	274	1	1
101	13	2														26.0137	152.4	45.1	3600	52	276.721		279	1	2
153	23.5	1	3	2	2	2	2	2	2	2	2		2	2	2	26.2219	156.5	41.65	3500	51.1	274.96	282.202	250	1	1
206	34	1	1	1	2	2	3	2	2	3	2		3	2	2	32.1397	147.55	37.9	2500	47	273.143	282.202	277	1	1
221	40.5	2	3	4	2	2	4	4	3	3	2		3	1	0	30.4438	156.55	50.95	2850	49	252.907		272	1	2
256	49	2	3	4	4	2	4	4	3	3		2	3	2	4	29.5562	151.5	41.9	2800	50	279.883	286.67	278	1	1
111	16.5	1	1		2	2	3	3	2	3	2		2	2	3	33.8247	150	40.5	2500	47	267.64		258	1	2
153	26	1	2	2	2	2	2	2	2	2	2		2	2	2	24.3836	153	63.2	3500	53	267.571	280.192	247	1	1
100	12	2	1	3	2	2	2	2	3	2		2	3	2	3	25.126	151.9	33.8	2800	49	268.653	285.507	268	1	1
139	24	1	2	2	2	2	2	2	2	2	2		2	2	2	21.7452	154.6	45.3	2700	48	261.187	280.192	263	1	1
207	37	1	3	3	2	2	3	2	3	2	2		3	1	2	27.326	155.9	47.85	3500	58	303.531	286.803	296	1	2
263.5	50	1	3	4	2	2	2	3	3	2	2		2	2	2	30.4384	147.7	42.2	2600	47	282.132	287.86	281	1	1
167	22.5	1		3	2	2	3	3	3	2	2		3	2	3	23.1836	156.2	50.45	2800	49	277.968		289	1	2
246.5	55	2	3	3	2	2	2	2	3	3		2	2	2	2	22.2164	149.55	44.9	3000	49	268.26	286.803	264	1	1
162	30	1		3	3	2	2	3	3	2	2		3	2	2	24.1068	153.3	41.75	3300	50.5	275.737		280	1	2
197	35.5	2	3	4	2	2	3	4	3	3		2	2	2	3	19.1616	146.65	50.25	3500	52	269.404	289.711	281	1	1
200	40	1	3	2	2	2	2	2	2	2	2		2	2	2	21.8767	158.9	53.2	2500	47	267.461	282.202	291	1	1
232	42	1	2	2	2	2	2	2	2	2	2		2	2	2	29.4959	153.15	43.5	3000	49.7	271.636	280.192	209	2	1
213	41	2														25.474	151.5	43	3700	50.25	270.095		292	1	2
224	43	2														28.8795	149.5	42.3	2400		262.623		276	1	2
129	19.5	1	3	3	2	2	2	2	2	2	2		2	2	2	24.8192	160.15	50.5	3400	48	259.832	283.973	266	1	1
206	45	2	1	2	2	2	2	2	2	2		2	3	2	3	21.0767	151	39	2300	49	259.633	282.202	267	1	1
191	35.5	2	1	2	2	2	2	2	2	2		2	2	2	2	23.1699	162.45	54.55	3400	52	286.53	277.944	283	1	1
130	19	1	3	4	3	2	2	3	2	2	2		2	2	2	30.9397	149.25	49.05	2700	48.1	269.682	287.86	268	1	1
169.5	32	1	3	4	3	2	4	4	3	3	2		3	2	3	26.5397	148.1	43.25	2900	50	270.412	288.6	265	1	1
74	7.5	2	3	2	2	2	3	2	2	2		2	2	2	2	30.3342	150.05	43.45	2800	47	273.081	283.973	285	1	1
152	25	2	3	3	2	2	2	2	3	3		2	2	2	2	28.9233	154.65	46.2	2900	48	284.216	286.803	285	1	1
188	35	1	3	2	3	2	2	2	3	2	2		2	2	3	28.4877	153.25	44.15	2400	46	273.94	286.803	262	1	1
86.5	10	1	2	2	2	2	2	3	3	2	2		2	2	2	23.9096	147.45	43.7	3300	49	266.893	283.973	271	1	2
171	31.5	2														26.463	147.8	42.3	3487.5	49.6	280.297		279	1	2
148	23.5	2	3	3	2	2	2	2	2	2		2	2	2	2	21.3753	151.1	41.3	3000	49.5	275.459	283.973	277	1	1
160	29	1	2	3	2	2	2	4	3	3	2		3	2	3	28.3014	149.4	46.6	4000	52	276.99	289.262	272	1	1
88	15	1	1	1	2	2	2	3	2	2	2		3	2	3	25.411	152.2	39.95	3000	49	273.885	282.202	270	1	1
152	25	1														24.7918	153.2	48.55	3703	52	282.216		280	1	2
161	27	1	3	2	2	2	3	2	2	2	2		2	2	2	34.6192	157.4	48.75	2900	36	289.094	283.973	283	1	1
159	27	2														25.4329	146.8	43.6	3500	47.15	272.484		280	1	2
188	34	1	3	3	2	2	2	4	2	3	2		3	1	3	25.2849	151.45	43.95	2500	51	258.664	288.68	255	1	1
114	18	2	1	2	2	2	2	2	2	1		2	2	2	2	37.4575	149.3	50	3900	51.5	278.836	275.458	285	1	1
117	18	2	2	2	2	2	3	2	2	2		1	2	2	2	32.5945	150.3	42.25	3000	47	273.786	280.192	271	1	1
108	17	1	2	2	2	2	2	2	2	2	2		2	2	2	31.4767	152	46.1	3200	49.5	271.088	280.192	265	1	1
189	32	1	3	2	2	2	2	2	2	2	2		2	2	2	27.1753	158.75	46.5	2900	49	264.446	282.202	263	1	1
159.5	30	2	3	2	2	2	2	2	2	3		2	3	2	3	24.4712	155.35	46.9	3000	50	283.946	286.803	285	1	1
160	30	2	2	2	2	2	2	2	2	2		2	2	2	2	23.074	143	43.65	2600	48	262.105	280.192	273	1	1
138	23	1														27.074	151.85	43.8	3176.5	52.05	258.898		266	1	2
161.5	29.5	1	3	2	2	2	2	2	2	2	2		2	2	2	26.863	146.8	40.4	2900	47	279.018	282.202	285	1	1
189	32	2														21.4	151.9	42.5	3865	55	282.446		293	1	2
164	26	1	3	2	2	2	3	2	2	2	2		2	2	2	27.5589	150.9	43.8	3200	48	279.902	283.973	276	1	1
165	29	2	3	2	2	2	2	3	3	2		2	2	2	3	22.737	155.7	47.95	2800	47	271.546	286.803	254	1	1
127.5	20	2	3	3	2	2	2	2	3	3		2	2	2	2	29.9288	151.55	42.6	2800	46	271.823	286.803	273	1	1
228.5	42.5	1	3	3	2	2	2	2	2	2	2		2	2	2	21.6658	152.65	49.3	3800	51.15	281.3	283.973	266	1	1
147	25	1	3	4	4	2	3	4	3	3	2		2	2	4	26.5753	150.35	49.95	3050	50.5	281.681	288.6	283	1	1
130.5	20	1	3	4	2	2	2	2	2	2	2		2	2	2	29.8932	150.65	46.5	2900	45	261.749	285.507	283	1	1
161.5	28	2	2	2	2	2	2	2	2	2		2	2	2	2	25.0082	151.3	37.4	2500	45	255.348	280.192	308	2	1
218	41.5	2														24.1178	151.05	43.85	3458	52.55	278.436		285	1	2
209	36.5	2														25.4164	149.45	39.9	3500		272.455		275	1	2
222.5	42	2														24.989	153.4	54.35	3000	52.2	268.624		287	1	2
180.5	29	2	3	2	2	2	3	2	2	2		2	2	2	2	29.126	155	47.75	4200	54.5	284.237	283.973	281	1	1
248	48	1														28.7808	149.3	41.85	3400	58.15	268.519		274	1	2
217	42	1	2	2	2	2	2	2	2	2	2		2	2	2	24.3096	148.45	39.4	2800	51	274.855	280.192	268	1	1
77.5	10.5	2	3	3	2	2	2	3	2	2		2	2	2	2	20.1342	145.9	43.05	3200	50	272.182	285.507	274	1	1
145	24	2	2	4	2	2	2	4	3	3		2	2	2	3	18.1808	148.8	40.95	3200	49	276.049	289.262	285	1	1
185.5	36	2														28.4329	156.35	48.2	3300	49	273.429		265	1	2
246.5	52	2	3	4	4	2	4	4	3	3		2	3	2	4	24.3397	156.25	47.9	3025	35.25	280.921	286.67	276	1	1
175	30.5	1	1	1	1	2	1	2	2	2	2		3	2	2	32.9753	147.3	34.85	2000	47	262.358	272.735	258	1	1
88	11	1	1	4	2	2	3	2	2	3	2		2	2	3	33.0575	154.9	43.4	3100	49.5	276.074	286.803	275	1	1
86.5	11.5	1	3	2	2	2	3	2	2	2	2		2	2	2	23.663	159.2	51.05	3300	49	271.921	283.973	285	1	1
212.5	40	2	3	4	4	2	4	4	3	3		2	3	2	4	25.4685	149.2	44.65	2325	46.5	261.488	286.67	272	1	1
117	22	2	2	2	2	2	2	2	2	2		2	2	2	2	23.2986	134.55	35.45	1800	40	261.246	280.192	278	1	1
105	15.5	2	3	4	2	2	3	4	3	3		1	1	1	1	28.7534	158.15	50.4	2700	49	255.925	286.803	262	1	1
186	36	2	3	4	3	2	4	4	3	3		2	3	2	3	22.6575	142.2	37	3200	51	277.589	288.6	283	1	1
175	31.5	1	3	3	2	2	3	2	3	3	2		2	2	2	27.8521	151	46.1	3800	50	283.546	287.86	273	1	1
90	12	2	3	3	2	2	2	3	2	2		2	2	2	2	18.674	148.05	37.2	2800	47	270.433	285.507	271	1	1
201	34	1	3	3	2	2	2	3	3	2	2		2	2	2	25.3123	150	47.6	2800	48	268.643	286.803	280	1	1
254	48	1	3	3	2	2	3	3	3	2	2		3	2	3	23.2795	158.6	46.2	3120	51	274.489	289.262	274	1	1
85	10	1	2	2	2	2	3	2	2	2	2		2	2	3	28.3151	147.2	43.9	3400	51	275.399	283.973	302	1	1
156	27	1														24.4164	152.3	48.5	3200	53.05	250.561		260	1	2
157.5	24	2	2	3	2	2	2	2	3	2		2	2	2	2	19.4466	150.85	49.45	3200	50	280.819	283.973	284	1	1
163	30	1	3	4	4	2	4	4	3	3	2		3	2	4	23.2932	154.2	50.3	3520	50.5	280.052	286.67	280	1	1
111	19	2	3	4		2	4	4	3	3		2	3	2	4	32.2	142	45.9	3200	50	283.705		280	1	2
123.5	20.5	2	1	4	2	2	2	3	3	2		2	3	2	3	22.5781	155.95	49.65	2900	51	276.02	287.86	283	1	1
160.5	25.5	1	2	2	2	2	2	2	2	2	2		2	2	2	26.5096	157.6	41.3	3200	50	271.312	280.192	272	1	1
77.5	13	1	2	2	2	2	2	2	2	2	2		2	2	2	28.1973	155.7	47.25	2800	49.25	292.809	280.192	296	1	1
245.5	48	2	2	2	2	2	2	2	2	2		2	2	2	2	27.0137	150.5	47.8	2800	45	264.692	280.192	262	1	1
140	25.5	1														33.9041	145.95	42.55	3840	54.5	277.989		289	1	2
229.5	42	2														27.9534	151.5	41.6	4435	54.3	265.849		274	1	2
113.5	16	1	1	3	2	2	3	3	3	3	2		3	2	3	27.6603	152.2	46.5	3100	49.5	280.014	288.68	283	1	1
144	28.5	2														24.8548	160.8	43.1	4400	53.3	274.338		268	1	2
108	17.5	2	3	4	4	2	4	4		3		2	2	2	4	31.2027	149.15	49	3700	51	281.493		286	1	2
198	36	2	3	3	2	2	3	2	3	2		2	3	2	3	22.189	148.75	43.1	3100	49.5	279.379	288.68	291	1	1
124	21	2	3	4	4	2	4	4	3	3		2	3	2	4	26.4356	158.8	45	3225	46.25	282.628	286.67	276	1	1
224.5	41	2	2	2	2	2	2	2	2	2		2	2	2	2	30.4932	149.6	40.45	2900	47	269.754	280.192	285	1	1
160.5	27	2	3	4	2	2	2	4	3	3		2	2	1	0	22.3452	151.7	39.5	2805	48.5	263.942	286.803	271	1	1
200.5	37	1	2	2	2	2	2	2	2	2	2		2	2	2	30.6137	158.3	47.8	3400	48.5	272.505	280.192	278	1	1
83.5	13.5	2	3	2	2	2	2	2	3	3		2	2	2	3	23.6575	164.9	50.8	3000	49	278.27	286.803	285	1	1
242.5	45	1	3	2	2	2	3	4	3	3	2		3	2	3	30.6877	151.3	53.3	3800	53	280.734	289.605	271	1	1
101.5	12.5	2	3	3	2	2	2	2	2	2		2	2	2	2	23.4301	146.75	35.15	3100	47	283.5	283.973	276	1	1
205.5	44.5	2	3	2	2	2	2	3	3	2		2	2	2	4	19.9945	149.7	36.6	3100	42	267.725	287.86	285	1	1
110	17	2														22.9534	152.55	44.4	4000	54	281.731		288	1	2
171	49.5	1	2	2	2	2	2	2	2	2	2		2	2	2	28.3726	153.3	54.5	3100	51	303.189	280.192	279	1	1
218	43	1	2	2	3	2	2	2	2	2	2		2	2	2	26.8849	145.4	42.8	3200	56	277.674	282.202	289	1	1
193.5	36.5	1	3	4	4	2	4	4	3	3	2		3	2	4	28.6192	144.4	41.3	3000	50	274.629	286.67	267	1	1
105.5	13.5	1	3	3	3	2	2	2	2	2	2		2	2	3	34.5753	161.9	48.4	2981.5	46.5	277.519	286.803	275	1	1
163	34.5	2	3	4	4	2	4	4	3	3		2	3	2	4	24.726	149.9	52.15	3325	52.75	280.239	286.67	276	1	1
160	26	1	3	4	2	2	3	2	3	3	2		2		3	23.4493	150.5	45.1	3200	51	275.703		251	1	2
191.5	36.5	2														24.5205	146.1	40.7	4430	54.1	278.994		281	1	2
151.5	26.5	2		4	2	2	2	4	3	3		2	2	2	0	28.2849	148	40.35	2900	50	279.634		278	1	2
214	41	2	2	2	2	2	2	2	2	2		2	2	2	2	25.326	154.85	47.5	3000	47.7	271.417	280.192	275	1	1
85	12	1	2	2	2	2	2	2	2	2	2		2	2	2	25.9014	154	53.8	3900	50.3	278.758	280.192	310	1	1
99	11	1	2	2	2	2	2	2	2	2	2		2	2	2	28.0767	157.65	56.6	3950	51	278.598	280.192	276	1	1
176.5	30.5	1														25.8932	159.15	49.6	4090	52.6	285.817		288	1	2
210	43	1														24.8384	146.45	46.6	4300	54.2	273.038		286	1	2
102	14	2	2	2	2	2	2	2	2	2		2	2	2	2	33.011	154.45	55.6	2900	49.7	283.8	280.192	283	1	1
		2		4	4	2	2	2	3	2			2	1	2	30.0548	156.4	41.5	2900	48			281	2	2
78	8	2	3	3	2	2	3	4	3	3		2	2	1	1	29.4247	157.3	49.8	3010	46.5	278.752	287.86	291	1	1
		2	3	4	2	2	2	3	3	2		2	3	2	2	26.7753	145.5	43.85	2800	49.5		288.68	277	2	2
145.5	29	2	3	4	2	2	4	4	3	3		2	2		4	31.8027	151.5	49.2	3500	49.5	277.351		281	1	2
223	40	1	2	3	2	2	3	2	3	3	2		3	2	4	23.611	156.3	44.9	2700	49.15	256.792	289.262	268	1	1
125	22	1	3		2	2	3	2	3	3	2		3	2	3	26.3205	152.4	38.7	2500	48	272.854		275	1	2
140	26	2	3	4	4	2	4	4	3	3		2	3	2	4	28.7315	157.05	58.1	3575	52.75	269.49	286.67	275	1	1
84	13	1	3	4	2	2	4	4	3	3	2		3	2	4	26.3918	162.95	58.75	3800	51	280.101	288.6	288	1	1
122	16.5	2	3	4	4	2	4	4	3	3		2	3	2	4	23.5616	154.2	40.7	2700	51	280.044	286.67	293	1	1
95	13	2	3	4	2	2	4	4	3	3		2	3	2	4	26.6466	151.6	46.1	2270	43	266.793	288.6	288	1	1
189.5	33.5	1	3	4	3	2	4	4	3	3	2		3	2	4	21.9781	158.6	41.25	2800	48	267.492	287.754	269	1	1
259.5	49	2	3	3	3	2	3	3	3	2		2	3	2	3	20.2			2905	48.1	268.035	289.605	259	1	1
170	30.5	1	3	4	4	2	4	4	3	3	2		3	2	4	23.1315	157.3	46.1	3275.5	50.05	273.814	286.67	279	1	1
215.5	43	1	3	4	3	2	4	4	3	3	2		2	2		25.6247	149.2	40	2700	45.5	265.855		259	1	2
255.5	50	1														24.1233	155.15	45	2600		261.473		306	2	2
171	32	1	3	4	4	2	4	4	3	3	2		3	2	4	30.389	143.35	35.4	3051	50.05	276.887	286.67	280	1	1
246.5	51	1	3	4	3	2	3	4	3	3	2		3	2	3	23.8575	153.05	39.75	3375	50.25	271.173	289.209	264	1	1
182	34	1	3	4	4	2	4	4	3	3	2		3	2	4	23.6904	150.2	43.25	3400	53.2	274.786	286.67	283	1	1
240.5	46	1	3	4	4	2	4	4	3	3	2		3	2	4	18.9068	158.25	51.1	2765	47.5	262.722	286.67	271	1	1
178	34	2	3	4	4	2	4	4	3	3		2	3	2	4	26.6384	164.75	54.95	3501	50.1	293.52	286.67	293	1	1
		1	1	2	1	2	4	4	3	3	2		3	2	4	29.4575	151.45	49	3400	51.2		289.262	281	2	2
250.5	52	2	3	4	4	2	4	4	3	3		2	3	2	4	30.1945	156.6	48.25	3000	46.25	282.309	286.67	270	1	1
238	45	2	3	4	3	2	4	4	3	3		2	3	2	4	27.7205	158.1	42.3	3300	50.5	281.285	287.754	284	1	1
232	45.5	1	3	4	4	2	4	4	3	3	2		3	2	4	24.8082	156.5	46.15	3800	50	291.132	286.67	290	1	1
205	37	2	3	4	2	2	4	4	3	3		2	3	2	4	30.8986	146.65	42.05	3350	50	268.91	288.6	279	1	1
152	28.5	2														28.4548	155.75	47.1	3000	53	281.918		284	1	2
104.5	16.5	2	3	4	4	2	4	4	3	3		2	3	2	4	23.4822	155.1	52.95	2600	48	262.553	286.67	291	1	1
195	39.5	2	1	4	1	2	1	0	3	2		1	2	2	1	25.1425	149.7	41.3	1700	37	248.137	269.773	278	1	1
148	20	1	3	4	4	2	4	4	3	3	2		3	2	4	30.1233			2850	53	271.96	286.67	274	1	1
115	16.5	1	3	4	2	2	2	4	3	3	2		3	2	4	28.9863	155.2	42.8	2677.5	48.25	273.896	289.579	292	1	1
138	20	1	3	4	4	2	4	4	3	3	2		3	2	4	32.0192	156.55	43.6	3500	52	273.019	286.67	272	1	1
101.5	11.5	1	3	4	4	2	4	4	3	3	2		3	2	4	29.337	148.65	34.1	2300	46	278.747	286.67	297	1	1
190	32.5	2		4	4	2	4	4	3	3		2	3	2	4	26.4	149.05	46.75	3365	53	274.377		270	1	2
174	32.5	1	3	4	2	2	4	4	3	3	2		3	2	4	22.9068	155.35	46.4	3500	52	280.429	288.6	277	1	1
193	37	1	3	4	4	2	4	4	3	3	2		3	2	4	24.2904	156.85	41.25	3500	47	257.132	286.67	268	1	1
148	25	2	3	4	2	2	4	4	3	3		2	3	2	4	32.3178	168.5	48.75	2975	51.75	289.99	288.6	284	1	1
183	32	1														26.9342	151.1	45.1	3600	54.5	284.62		282	1	2
115	16.5	2	3	4	4	2	4	4	3	3		2	3	2	4	27.1397	160.6	52.2	3100	48	276.896	286.67	280	1	1
167	26	1	3	4	2	2	4	4	3	3	2		3	2	4	33.4384	157.2	40.7	3201	50.3	274.793	288.6	265	1	1
152.5	23	1	3	4	4	2	4	4	3	3	2		3	2	4	23.4082	155.15	41.6	3850	50	282.297	286.67	289	1	1
182.5	34	2	3	4	2	2	4	4	3	3		2	3	2	4	31.8904	147.2	50.45	3165	48.35	272.944	288.6	275	1	1
173.5	34	2	3	4	4	2	4	4	3	3		2	3	2	4	23.5425	148.25	50.1	3100	52	272.079	286.67	272	1	1
250	49	1	3	4	4	2	4	4	3	3	2		3	2	4	34.2493	154.75	45.6	2850	50	284.894	286.67	251	1	1
182	32	2	3	4	4	2	4	4	3	3		2	3	2	4	38.2247	153.95	47.1	2500	45.7	263.313	286.67	251	1	1
224	40	2	3	3	4	2	4	4	3	3		2	3	2	4	23.7397	150.45	42.75	3000	53	267.103	287.754	268	1	1
230.5	47	2	3	3	3	2	3	3	3	2		2	3	2	3	35.3836	157.5	53.05	3801.5	52	288.038	289.605	277	1	1
141.5	23	2	3	4	4	2	4	4	3	3		2	3	2	4	29.3726	156.5	50.5	2800	48	278.978	286.67	280	1	1
172	26.5	2	3	4	4	2	4	4	3	3		2	3	2	4	24.6137	154.55	47	2802.5	50.05	276.826	286.67	281	1	1
124	15	1	3	4	4	2	4	4	3	3	2		3	2	4	26.4959	159	49.5	3000	47	275.352	286.67	277	1	1
105.5	15	1	3	4	2	2	4	4	3	3	2		3	2	4	32.4247	155.55	48	3200	51	270.692	288.6	271	1	1
145	22	2	3	4	2	2	4	4	3	3		2	3	2	4	18.4603	156.4	57.5	3800	53.5	277.052	288.6	287	1	1
192.5	39	2	3	4	3	2	4	4	3	3		2	3	2	4	31.6959	152	53.8	3100	48.5	271.641	287.754	270	1	1
187	34	1	3	4	2	2	4	4	3	3	2		3	2	4	33.2767	155.5	45.7	3307.5	51.25	265.353	288.6	272	1	1
121.5	17	1	3	4	3	2	4	4	3	3	2		3	2	4	32.6548	152.05	46.55	3093.5	38.45	268.323	287.754	270	1	1
165	32	1	3	4	2	2	4	4	3	3	2		3	2	4	29.1096	154.35	45.7	2500	47	264.977	288.6	283	1	1
94	12	2	3	4	4	2	4	4	3	3		2	3	2	4	22.2877	158.6	57.95	3000	50	279.741	286.67	284	1	1
115	17	2	3	4	3	2	4	4	3	3		2	3	2	4	25.2411	150.1	45.55	3667.5	51.25	279.313	287.754	281	1	1
196.5	38	1	3	4	4	2	4	4	3	3	2		3	2	4	30.5699	145.4	50.15	2702.5	48	272.589	286.67	260	1	1
137	25.5	2	3	4	4	2	4	4	3	3		2	3	2	4	27.3014	144.85	43.05	3000.5	45	268.03	286.67	272	1	1
111.5	17	1	3	4	4	2	4	4	3	3	2		3	2	4	28.2219	164.95	44.75	3650	53	279.209	286.67	277	1	1
166.5	32	1	3	4	4	2	4	4	3	3	2		3	2	4	32.7836	146.15	44.5	2100	45	264.457	286.67	275	1	1
133	20	2	3	4	2	2	4	4	3	3		2	3	2	4	20.6767	153.05	47	2950	49.25	262.512	288.6	284	1	1
261	51	2	3	3	4	2	4	4	3	3		2	2	2	4	28.4712	159.8	51.2	3000	49	287.1	288.6	282	1	1
227	44	2	3	4	2	2	4	4	3	3		2	3	2	4	28.1342	155.55	49.35	3000	51	278.136	288.6	284	1	1
157.5	29	1	3	4	4	2	4	4	3	3	2		3	2	4	29.9068	161.2	48.2	2700.5	47	274.204	286.67	277	1	1
248.5	50.5	1	3	4	2	2	3	3	3	2	2		3	2	3	30.3534	151.15	47	2877.5	48.5	243.987	289.605	240	1	2
180.5	40	2	3	4	3	2	4	4	3	3		2	3	2	4	23.1699	158.7	49.3	3050	47.5	274.954	287.754	278	1	1
106.5	14	2	3	4	2	2	4	4	3	3		2	3	2	4	34.3315	149.85	48.15	3000	50	272.222	288.6	279	1	1
82.5	14	1	3	4	2	2	2	4	3	3	2		3	2	4	27.2493	154.1	49.35	4052.5	54.75	279.261	289.579	281	1	1
148	25	1	3	4	4	2	4	4	3	3	2		3	2	4	27.0274	160.8	51.05	2900	48	275.99	286.67	277	1	1
198.5	44	2	3	4	2	2	4	4	3	3		2	3	2	4	32.589	152.5	39.95	3120	50	277.599	288.6	282	1	1
180.5	35	1	3	3	2	2	4	4	3	3	2		3	2	4	29.7836	156.4	39.55	2300	48.05	267.559	289.209	264	1	1
196.5	43	1	3	4	4	2	4	4	3	3	2		3	2	4	29.1781	149.7	37.9	2800	50	274.491	286.67	297	1	1
152	25	1	3	4	2	2	4	4	3	3	2		3	2	4	30.0932	150.85	37.65	2775	46.75	280.216	288.6	274	1	1
188.5	36	2	3	4	2	2	4	4	3	3		2	3	2	4	33.6959	156.65	49.85	3150	51	269.387	288.6	276	1	1
120	18	1	3	4	4	2	4	4	3		2		3	2	4	24.3288	147.15	38.65	2800	50	274.724		275	1	2
228.5	50.5	1	1	1	3	2	4	3	3	3	2		3	2	4	24.5205	151.55	46.85	3300	53	271.059	289.262	277	1	1
182	38	2	3	4	2	2	4	4	3	3		2	3	2	3	28.0411	153.55	46.9	3250	50	266.862	289.209	271	1	1
133	24	2	3	4	2	2	4	4	3	3		2	3	2	4	32.1863	152.2	46.3	2800	48	287.287	288.6	283	1	1
207.5	44	1	3	4	4	2	4	4	3	3	2		3	2	4	24.2795	152.1	48.55	3000	50	274.67	286.67	294	1	1
200.5	42	1	3	4	2	2	4	4	3	3	2		3	2	4	27.4822	152.85	49.1	3032.5	50.25	270.43	288.6	280	1	1
117.5	18	2	3	4	2	2	4	4	3	3		2	3	2	3	29.3068	149.9	39.7	3800	52	281.943	289.209	276	1	1
141.5	26	1	3	4	4	2	2	4	3	3	2		3	2	4	34.4438	149.15	41.9	2977.5	50.15	268.97	288.6	244	1	1
130	23	1		4	2	2	4	4	3	3	2		3	2	4	28.4658	147.35	42.8	3800	49.4	285.379		282	1	2
133	20.5	2	3	4	2	2	4	4	3	3		2	3	2	4	24.4932	157.05	43.45	2900	48.5	269.977	288.6	267	1	1
122	20	1	3	4	2	2	4	4	3	3	2		3	2	4	25.8959	146.6	43.1	3100	50	282.101	288.6	284	1	1
273	56	1														28.4219	159.35	46.45	2800		261.583		274	1	2
288.5	64	1														31.9836	144.75	38.75	3300		252.678		215	1	2
195	40	1	3	4	4	2	4	4	3	3	2		3	2	4	35.2822	159.55	56.15	3000	48	262.82	286.67	267	1	1
171	32	1	3	4	2	2	4	4	3	3	2		3	2	4	22.6329	155.8	44.7	3200	50	267.887	288.6	252	1	1
249	48	1	3	4	4	2	4	4	3	3	2		3	2	4	35.8658	159.7	62.4	3425	51	273.849	286.67	276	1	1
170	33	2	3	4	4	2	4	4	3	3		2	3	2	4	17.8082	155.2	41.05	2700	50	266.754	286.67	273	1	1
173.5	32.5	1														22.1863	157.7	48.9	3200	50	267.272		266	1	2
117	21	2	3	4	2	2	3	4	3	3		2	3	2	4	28.1562	158.25	50.15	3500	50	278.371	289.209	274	1	1
145	24	2	3	4	4	2	4	4	3	3		2	3	2	4	27.8603	151.65	51.6	3201	49	273.049	286.67	277	1	1
125	19	1	3	4	4		4	4	3	3	2		3	2	4	27.6603	158.35	42.05	3502	51	278.151		282	1	2
254.5	57	2	3	4	3	2	4	4	3	3		2	3	2	3	26.0986	165.1	48.05	3350.5	51.45	269.851	288.6	256	1	1
257	46	2	3	4	2	2	4	4	3	3		2	3	2	4	31.7973	149	41.5	3302.5	51.75	284.024	288.6	286	1	1
112	19	2	3	4	3	2	3	4	3	2		2	2	1	1	31.8411	150	39.6	2842.5	50	276.031	288.68	268	1	1
126.5	20	1	3	4	2	2	4	4	3	3	2		3	2	4	34.6548	159.95	57	3212.5	48.2	270.513	288.6	266	1	1
213	40.5	1	3	4	3	2	4	4	3	3	2		3	2	4	30.7863	153.2	41.8	2250	41	258.369	287.754	266	1	1
237.5	46.5	1	3	4	2	2	4	4	3	3	2		3	2	4	30.3973	153.3	44.7	2665	50	262.556	288.6	260	1	1
236.5	45	2	3	4	4	2	4	4	3	3		2	3	2	4	29.7671	163.6	46.6	3200	50	273.8	286.67	278	1	1
129.5	19	2	3	4	2	2	3	4	3	3		2	2	2	1	28.1014	154.7	42.1	3350	48.1	270.53	289.262	271	1	1
231	48	1	3	4	2	2	4	4	3	3	2		3	2	4	36.5452	147.6	45.3	2815	46.5	264.825	288.6	271	1	1
173	32	2	3	4	2	2	4	4	3	3		2	3	2	4	31.4082	154.3	47.8	3901	50	277.517	288.6	283	1	1
88	10.5	1	3	4	2	2	4	4	3	3			2	2	4	27.0027	149.15	48.8	3050	51	272.728		282	1	2
115	19	2		4	4	2	4	4	3	3		2	3	2	4	32.7945	156.15	49.6	3000	50	276.001		275	1	2
139	23	1	3	3	2	2	3	4	3	3	2		3	2	3	26.011	151.8	48.3	2400	41	233.208	289.711	239	1	2
236.5	44.5	2	3	4	2	2	4	4		3		2	3	2	4	24.0877	151.5	40.8	2400	49	260.999		271	1	2
184.5	34	2	3	3	3	2	4	4	3	3		2	3	2	4	30.5836	147.6	50.4	3150.5	48.2	273.572	288.6	279	1	1
137	21.5	1	3	4	2	2	4	4	3	3	2		3	2	4	35.4959	154.9	49	3700	48	275.145	288.6	272	1	1
101	14	2														34.6712	154.6	49.2	3500	50	284.48		285	1	2
132	19.5	1	3	4	4	2	4	4	3	3	2		3	2	4	30.6548	153.05	45	3700	50	280.746	286.67	281	1	1
115	15	1	3	4	2		2	4	3	3	2		3	2	4	34.6603	156.05	48.15	2402.5	42.15	279.652		308	1	2
148	25	1	3	4	4	2	4	4	3	3	2		3	2	4	26.9671	158.5	43.8	2600	47	276.99	286.67	273	1	1
165.5	31	1	3	4	4	2	4	4	3	3	2		3	2	4	26.3397	150.55	35.75	2500	42	263.982	286.67	263	1	1
186.5	36.5	2	3	4	4	2	4	4	3	3		2	3	2	4	27.6658	153.65	43.7	3000	48.5	264.394	286.67	263	1	1
131	18	1	3	4	4	2	4	4	3	3	2		3	2	4	35.1123	147.6	41.5	3330	49	275.075	286.67	274	1	1
232	47	1	3	4	4	2	4	4	3	3	2		3	2	4	25.4082	148.45	43.1	3200	51	269.541	286.67	276	1	1
166	30	1	3	4	4	2	4	4	3	3	2		3	2	4	33.7342	152.5	47.8	3201.5	51.5	264.992	286.67	265	1	1
113.5	15	2	3	4	2	2	4	4	3	3		2	3	2	3	28.811	158.5	52.55	3200	50.05	281.193	289.209	277	1	1
96	10	2	3	4	2	2	4	4	3	3		2	3	2	4	24.1205	153.8	49.15	2857.5	46.75	278.934	288.6	285	1	1
204.5	42	2	3	4	2	2	4	4	3	3			3	2	4	35.0493	150.6	40.75	2900	48	275.763		274	1	2
212	39	1	3	4	4	2	4	4	3	3	2		3	2	4	21.5726	158.35	42.8	3325	50	263.897	286.67	265	1	1
158.5	33	2	3	4	2	2	2	4	3	3		2	3	2	4	21.8219	156.2	41	2125	45.75	268.008	289.579	287	1	1
120.5	20.5	1	3	4	2	2	2	4	3	3	2		3	2	4	29.6274	148.05	38.25	3375	49.75	278.065	289.579	271	1	1
161	27	2	3	4	4	2	4	4	3	3		2	3	2	4	23.9808	164.4	45.05	2900	48	277.094	286.67	284	1	1
194	36.5	2	3	4	1	2	4	4	3	3		2	3	2	4	23.6712	156	41.1	2900	48	266.787	289.209	268	1	1
223.5	46.5	1	3	4	2	2	3	4	2	3	2		3	2	2	24.4603	153.65	45.45	2950.5	53.05	273.883	289.605	276	1	1
115	16	2	3	4	3	2	4	4	3	3		2	3	2	4	27.7205	156.65	48	3131	51	285.479	287.754	285	1	1
209	43.5	2	3	4	2	2	4	4	3	3		2	3	2	4	29.8164	150.05	44.4	3075	49.5	271.439	288.6	279	1	1
174	33	1	3	4	3	2	3	4	3	3	2		3	2	3	18.7918	150.5	47	2900		283.03	289.209	279	1	2
123.5	18	1	2	3	3	2	3	3	3	3			2	2	3	39.9068	154.5	44.25	2725	46	255.805		250	1	2
200	36.5	2	3	4	4	2	4	4	3	3		2	3	2	4	25.4274	151.2	46.1	2500	41	289.673	286.67	322	1	1
163	28	1	3	4	2	2	4	4	3	3	2		3	2	4	32.4493	152.5	44.25	2730	50	263.809	288.6	273	1	1
94.5	10	1	3	3	3	2	3	4	3	3	2		2	1	2	27.1863	159.4	44.2	3500	52	282.464	289.262	293	1	1
160.5	28	2	3	4	4	2	4	4	3	3		2	3	2	4	24.2274	145.9	38	3401.5	49.05	276.04	286.67	269	1	1
160	28.5	2	3	4	3	2	4	4	3	3		2	3	2	4	26.8575	156.6	47.2	2800	45	280.437	287.754	285	1	1
81	7	1	3	4	4	2	4	4	3	3	2		3	2	4	27.1726	149.05	48.35	3100	51.25	261.107	286.67	277	1	1
136	22	1	3	4	4	2	4	4	3	3	2		3	2	4	26.0795	156.25	39.75	2900	49	283.315	286.67	279	1	1
244.5	49	1	3	4	4	2	4	4	3	3	2		3	2	4	29	155.2	48.7	3130	49	265.053	286.67	273	1	1
187	33	2	3	4	3	2	4	4	3	3		2	3	2	4	29.8082	152.9	45.05	2700	48	258.091	287.754	262	1	1
174	28.5	1	3	4	2	2	4	4	3	3	2		3	2	4	24.5562	164.25	54.85	3297.5	48.75	275.712	288.6	277	1	1
197	35	1	3	4	2	2	4	4	3	3	2		3	2	4	22.811	157.45	45	3100.5	50	264.743	288.6	275	1	1
425.5	28	1	3	4	3	2	4	4	3	3	2		3	2	4	26.8822	144	40	3800	51	338.359	287.754	271	2	2
230.5	44	1	3	4	4	2	4	4	3	3	2		3	2	4	28.3342	163.5	46.4	3505	52	276.271	286.67	275	1	1
182	33.5	1	0	1	1	2	1	2	1	1	1		1	1	1	23.411	154.9	46.3	1275		213.164	242.377	209	1	1
187	35	2	3	4	4	2	4	4	2	2		2	3	2	4	21.6767	148.05	46.5	3300	49	269.625	288.6	256	1	1
90.5	9	1	3	4	3	2	4	4	3	3	2		3	2	4	27.0411	153.1	37.1	2700	48	272.497	287.754	271	1	1
260	50	1	3	4	3	2	4	4	3	3	2		3	2	4	24.4466	155.55	42	3550	51	280.973	287.754	280	1	1
217	40	2	1	4	2	2	2	4	3	3			3	2	4	33.3342	163.05	56.5	3900	52.5	285.912		282	1	2
197	40.5	2	3	4	2	2	4	4	3	3		2	3	2	4	22.1644	150.2	46.3	3100	50.5	273.168	288.6	283	1	1
240	45	1	3	4	2	2	4	4	3	3	2		3	2	4	34.7507	148	47.85	3075	47.75	278.93	288.6	277	1	1
160	27	1	3	4	4	2	4	4	3	3	2		3	2	4	25.3397	157.55	40.7	2900	48	271.789	286.67	282	1	1
208	39.5	1	3	4	2	2	4	4	3	3	2		3		4	27.3041	144.55	38.2	2975	50.75	266.341		267	1	2
232	41.5	1	3	4	4	2	4	4	3	3	2		3	2	4	31.0082	151.5	42	2800	49	270.865	286.67	271	1	1
242.5	44.5	1	3	4	2	2	4	4	3	3	2		3	2	4	31.8	159.15	50.55	3200	49	284.92	288.6	290	1	1
178	33	2	3	4	2	2	4	4	3	3		2	3	2	4	30.8384	155.55	45	3742.5	52.15	281.294	288.6	274	1	1
152.5	23.5	1	3	4	2	2	4	4	3	3	2		3	2	4	21.4685	156	43.84	3400	53	280.811	288.6	285	1	1
148	29	2	3	4	3	2	4	3	3	3		2	3	2	3	27.5151	148.5	46.2	2900	41.35	276.165	289.209	277	1	1
106	13	1		4	4	2	2	2	3	2			2	1	2	23.1151	153.8	47.05	2525	50	249.286		251	1	2
164	29.5	2	3	4	3	2	4	4	3	3		2	3	2	4	21.2685	151.15	42.1	3200	46	282.8	287.754	287	1	1
145	21	1	3	4	4	2	4	4	3	3	2		3	2	4	34.9178	148.65	52.35	3100	51	274.066	286.67	268	1	1
145.5	24	1	3	4	2	2	4	4	3	3	2		3	2	4	23.7836	151.4	39.6	2880	47.75	271.203	288.6	267	1	1
179	32	1	3	4	4	2	4	4	3	3	2		3	2	4	27.8822	159.05	42.5	3601	52.1	276.388	286.67	276	1	1
168	27	1	3	4	2	2	4	4	3	3	2		3	2	4	29.5753	149.3	45	3400	52.1	275.205	288.6	275	1	1
224	41.5	1	3	4	4	2	4	4	3	3	2		3	2	4	27.5808	148.75	40.7	3400	52	282.348	286.67	286	1	1
197	35.5	1	3	4	2	2	4	4	3	3	2		3	2	4	25.5452	144.45	39.5	2875	48.15	273.404	288.6	275	1	1
97.5	10	2	3	3	2	2	3	4	3	3		2	2	2	2	26.7836	162.55	59.75	3470	51	283.401	289.262	289	1	1
248	47	1	3	4	3	2	4	4	3	3	2		3	2	4	24.3507	158.55	43.5	2900	48	272.827	287.754	278	1	1
179	34.5	2	3	4	4	2	4	4	3	3		2	3	2	4	23.0247	152.55	44.4	3100	49.5	282.456	286.67	264	1	1
162	29	1	2	3	2	2	4	2	3	3			3	1	1	28.6466	156.3	48.45	3100	50.2	262.615		262	1	2
93.5	12	2	3	4	4	2	4	4	3	3		2	3	2	4	28.674	157.8	41.9	3175	50.4	284.579	286.67	279	1	1
151	25.5	2	3	4	3	2	4	4	3	3		2	3	2	4	24.2767	149.55	49.1	3200	48	286.431	287.754	293	1	1
161.5	29	2	3	4	3	2	4	4	3	3		2	3	2	4	36.526	150.6	45.5	3000	45	274.459	287.754	234	1	1
197.5	29	1	3	4	2	2	4	4	3	3	2		3	2	4	22.4411	152.4	52.2	3500	52.3	271.18	288.6	260	1	1
193.5	36	2	3	4	3	2	4	4	3	3		2	3	2	4	24.1699	160.8	44.3	3200	50.5	278.97	287.754	283	1	1
179	31.5	2	3	3	4	2	3	4	3	3		2	2	1	2	25.4411	147.7	43.3	2602.5	44	262.782	289.605	270	1	1
177	34	2	3	4	3	2	4	4	3	3		2	3	2	4	26.726	161	51.6	3000	45	269.201	287.754	266	1	1
172	30.5	1	3	4	2	2	4	4	3	3	2		3	2	4	19.5096	167	48.3	2875	48.75	271.434	288.6	269	1	1
218.5	37	1	3	4	4	2	4	4	3	3	2		3	2	4	22.211	146.4	34.85	3025	30	263.048	286.67	245	1	1
272	46.5	2	3	4	4	2	4	4	3	3		2	3	2	4	21.7836	153	45.3	2802.5	53	245.608	286.67	242	1	1
195.5	36	1	2	3	3	2	3	3	3	3	2		2	2	4	19.8493	161.45	49	1925		229.598	289.605	226	1	2
196	37.5	1	3	4	4	2	4	4	3	3	2		3	2	4	31.6082	149.5	46.7	3100	50.2	270.756	286.67	266	1	2
178	27	1	3	4	3	2	2	4	3	3	2		2	2	3	24.7151	156	50.1	2791	47.45	272.154	289.711	275	1	1
157	29	1	3	4	4	2	4	4	3	3	2		3	2	4	38.3945	157.7	42.8	3700	52	275.047	286.67	272	1	1
139	23.5	2	3	4	4	2	4	4	3	3		2	3	2	4	19.8986	148.75	37.75	3000	52	272.696	286.67	265	1	1
173	35	2	3	4	3	2	3	4	3	2		2	2	2	2	21.1288	149.3	40.9	2800	47	271.134	289.605	288	1	1
119.5	19.5	2	3	4	2	2	4	4	3	3		2	3	2	4	24.9918	148.1	52.6	3375	49.75	264.869	288.6	270	1	1
219.5	41	1	3	4	4	2	4	4	3	3	2		3	2	4	27.8329	162.3	57.9	3600	53	271.173	286.67	269	1	1
133.5	24	1	3	4	4	2	4	4	3	3	2		3	2	4	19.9753	152.95	43.6	2800	52.1	265.447	286.67	269	1	1
186	33	1	3	4	2	2	4	4	3	3	2		3	2	4	23.4164	149.15	46.4	3415	52.25	284.783	288.6	278	1	1
187	32	2														20.4027	149.25	49.8	3000	54	272.84		243	1	2
242	50	1	3	4	4	2	4	4	3	3	2		3	2	4	32.1151	143.4	54.3	3405	50	268.907	286.67	250	1	1
170	30	1														26.5671	154.6	42.9	4000	52.3	275.234		283	1	2
183	37	1														28.5205	147.8	41.7	3400	53	264.904		269	1	2
177	35	2	3	4	4	2	4	4	3	3		2	3	2	4	26.2795	161	46.6	3300	52	279.433	286.67	283	1	1
234.5	46	1	3	4	4	2	4	4	3	3	2		3	2	4	20.6466	153.65	57.8	2700	44.5	267.757	286.67	271	1	1
201	36	2	3	4	3	2	4	4	3	3		2	3	2	4	21.011	149.2	56.2	2620	48	257.31	287.754	266	1	1
122.5	20	1	3	4	2	2	4	4	3	3	2		3	2	3	22.737	154.6	55.15	3000	52	268.259	289.209	257	1	1
204.5	38	2	3	4	4	2	4	4	3	3		2	3	2	4	22.663	152.4	43.6	2600	50	278.132	286.67	282	1	1
142	22	1	3	4	2	2	4	4			2		3	2	4	30.3342	148.3	41.7	3410	49.25	278.149		279	1	2
140.5	22	2	3	4	2	2	0	4	3	3		2	2	2	3	31.4849	152.2	46.7	2900	50	273.694	288.68	269	1	1
124	17	2	3	4	4	2	4	4	3	3		2	3	2	4	26.9863	158.3	46	3400	48	269.083	286.67	275	1	1
146.5	26	2	3	4	4	2	4	4	3	3		2	3	2	4	32.6658	152.4	49.6	3400	51	277.551	286.67	282	1	1
125	18.5	1														27.3753	159.5	57.6	2300	43	255.707		253	1	2
110	15	1	3	4	4	2	4	4	3	3	2		3	2	4	32.874	149.5	42	3699	50.4	275.109	286.67	280	1	1
243	51	1														21.3945	146.3	44.3	2900	50	264.966		269	1	2
137.5	22	2														29.9452	154.6	39.4	3000	45	272.777		270	1	2
185	35	1	3	4	2	2	4	4	3	3	2		3	2	4	28.5644	150.3	41.4	3302.5	54.75	291.993	288.6	258	1	1
